# Supplementary material for: Blood urea nitrogen to albumin ratio as predictor of mortality among acute pancreatitis patients in ICU: A retrospective cohort study
Source: PLoS One. 2025 May 15;20(5):e0323321. doi: 10.1371/journal.pone.0323321 (PMC12080803; doi:10.1371/journal.pone.0323321)
Supplement: S4 — (CSV) [file pone.0323321.s004.csv]

hadm_id	age	Age65	Gender	weight	height	bmi	hr	rr	spo2	nbpm	T	wbc	rbc	plt	hb	rdw	Hct	ALB	Tbil	alt	ast	ld	BUN	Crea	CAR	BAR_Num	LAR	RAR	BAR	sodium	K	Tca2	Cl	glu	ph	lac	gap	pco2	po2	Tco2	Fca2	pt	ptt	inr	ventilation	ventilation_hour	crrt	crrt_day	AKI
22367574	89	2	2	70	160	27.34	110	21	91	60	37.06	28.9	3.45	334	9.6	13.8	31.5	3.1	0.3	9	17	303	26	1.1	0.35	8.39	1.06	4.45	2	135	4.2	7.8	102	321	7.39	3.3	17				1.11	17.9	34.13	1.4	0	0	0	0	1
20166763	89	2	1	74.6			76	18	93	93	36.94	17.3	3.63	191	11.3	14.2	34.3	3.1	4	224	214	159	24	1.4	0.45	7.74	0.52	4.58	2	134	4	8.3	100	189	7.41	1.6	15					14.4	32.3	1.3	0	0	0	0	1
24638045	89	2	2	100	150	44.44	99	15	98	21	35.17	7.4	2.73	156	9.2	16.3	27.2	2.5	1.2	97	89	399	50	1.4	0.56	20	0.56	6.52	2	137	4.1	8.4	108	83	7.39	1.4	11	31	174	19	0.88	14.6	38.5	1.3	0	0	0	0	1
25780991	89	2	1	78.6	183	23.47	113	19	98	64	34.67	0.7	3.09	47	8.9	16.7	25.9	3.3	7	558	768	667	43	1.3	0.39	13.03	0.52	5.06	2	135	5.1	8.6	104	144	7.39	1.7	19	36	77	23	1.05	16.3	40.9	1.5	0	0	0	0	1
24069749	88	2	2	51.4			87	14	95	76	36.61	43.1	3.62	122	11.2	14	35.1	2.8	3.5	59	59	410.3	15	1	0.36	5.36	1.5	5	1	140	4.8	7.2	113	152	7.25	4.2	15	34	32	16	1.14	14.3	33.3	1.3	0	0	0	0	1
21313296	88	2	2	51			79	24	96	89	36.22	7.9	3.73	123	11.3	14.4	34	2.4	0.6	14	26	294	17	0.8	0.33	7.08	1.18	6	1	140	4.1	7.7	114	89	7.3	2.83	6					13.79	33.89	1.5	0	0	0	0	0
24078757	88	2	1	61.3	170	21.21	82	14	97	71	36.33	15	3.73	157	11.3	15.5	34.1	2.3	6.6	186	250	566	55	1.6	0.7	23.91	2.78	6.74	2	138	3.8	8.6	106	97	7.23	6.4	15	58	90	26	1.34	19.6	62	1.8	1	233.15	1	3	1
27615389	88	2	2	77.9	160	30.43	108	20	100	89	36.89	32.1	2.77	311	8.6	16.9	25.7	3.3	5.9	222	214	234	21	1.1	0.33	6.36	0.48	5.12	1	140	3.9	8.3	107	151	7.38	1.6	13	37	124	23	1.15	14.9	29.4	1.3	1	4.68	0	0	1
29636154	87	2	2	58.3			129	25	95	114	36.44	12	5.14	290	14.2	17.9	44.5	3.2	1	47.4	33	174	33	1.6	0.5	10.31	1.06	5.59	2	135	4	6.6	104	145	7.27	3.4	17	40	32	19	1.04	12.6	41	1.2	0	0	0	0	1
27097138	87	2	2	62.9			90	24	96	93	36.94	19.3	3.39	135	11.3	14	33.4	3.4	4.2	320	150	244	36	1.2	0.35	10.59	1.06	4.12	2	147	3.6	8	109	114	7.37	3.6	20	37	34	22		13.2	29.7	1.2	0	0	0	0	1
26226764	87	2	2	59			88	19	94	91	37.28	9.3	3.92	197	13.3	11.9	40.2	3	0.9	168	92	330	16	0.8	0.27	5.33	0.83	3.97	1	137	3.9	6.5	102	143	7.31	2.5	13					12.4	25.3	1.1	0	0	0	0	0
25484651	87	2	2	76	173	25.39	106	13	96	85	36	15.4	2.94	396	9.4	15.2	29	2.7	1	48	48	264	79	1.8	0.67	29.26	0.37	5.63	2	149	3.3	9	115	87	7.4	1	15	33	117	21		14.2	24.9	1.2	0	0	0	0	0
23076677	87	2	1	92.2			85	18	91	74	37	8.8	3.69	168	10.7	15.1	31.2	3.7	3	598	448	377	32	1.4	0.38	8.65	0.27	4.08	2	142	5	8.5	105	106	7.34	1	14					13	28.5	1.2	0	0	0	0	0
27633132	87	2	2	74.4			105	20	98	88	36.11	18.5	4.12	260	12.7	17.4	37.6	2.9	3	189	235	236	8	0.6	0.21	2.76	1.01	6	1	138	3.6	8.7	105	98	7.34	2.92	15					15.5	25	1.4	0	0	0	0	1
28343734	87	2	1	65			74	18	98	72	37.72	5.5	3.03	113	10.1	14.5	29.6	3.3	4.6	152	114	225	16	1.1	0.33	4.85	0.64	4.39	1	139	4	7.9	110	115	7.48	2.1	14	16	81	12	0.98	16.3	28.9	1.5	0	0	0	0	0
26244681	86	2	1	71.5	180	22.07	77	14	94	81	36.56	14.7	4.19	280	11.8	14.4	34.4	3	1.2	67	86	817	77	6.3	2.1	25.67	0.99	4.8	2	140	4.8	8.4	105	74	7.33	2.96	21					16.1	31.9	1.4	0	0	0	0	1
28540066	86	2	1	71.33	173	23.83	117	21	96	107	36	17.9	4.82	83	16.1	14.7	47.8	2.7	1.8	60	52	340	38	1.4	0.52	14.07	0.7	5.44	2	134	4.4	6.4	104	116	7.42	1.9	14	32	88	21	1.02	15.5	41.3	1.4	0	0	0	0	1
25251935	86	2	2	73.85			93	20	96	58	37.11	14	3.25	109	10	13.5	29.7	3.1	1.6	151	291	226	37	1.3	0.42	11.94	0.65	4.35	2	141	3.7	8.5	107	68	7.29	2	16					14.4	39.3	1.3	0	0	0	0	1
28794191	86	2	2	80.5			68	24	86	29	36.39	26.2	2.76	275	7.6	15.7	25.3	2.8	0.3	55	62	299	28	2	0.71	10	1.23	5.61	2	140	4	7.2	110	131	7.3	3.45	13					45.3	37.7	5.1	0	0	0	0	0
29634082	86	2	1	79.7	173	26.63	117	19	99	75	35.89	8.4	3.41	226	9.4	17.8	30.6	3	2	132	81	163	21	1.3	0.43	7	0.88	5.93	1	139	4.4	7.7	109	72	7.3	2.65	12					17.4	37.2	1.6	0	0	0	0	0
27338698	85	2	2	101.5	155	42.25	60	29	88	53	37	11.8	3.39	103	10.7	14.8	35.6	3.2	2.9	54	80	361	22	1.7	0.53	6.88	0.88	4.63	1	134	4.2	7.9	101	132	7.26	2.8	21	47	63	22	1.1	15.8	27.8	1.4	1	188	1	1	1
22585121	85	2	2	124.3	157	50.43	82	21	98	59	37.22	7.7	4.12	134	13.3	13.8	40.2	3.5	6.6	63	72	229	11	0.6	0.17	3.14	0.64	3.94	1	139	3.5	8.8	104	77	7.4	2.24	15	45	198	29		13.2	40.1	1.2	0	0	0	0	1
25218669	85	2	2	65.15	152	28.2	72	11	100	68	36.44	7.9	2.2	135	6.2	13.6	19	3.7	0.5	10	30	409	14	0.8	0.22	3.78	0.54	3.68	1	133	4.5	7.3	110	128	7.4	2	9	38	282	24	1.08	16.8	34.3	1.5	1	2	0	0	1
23870127	85	2	1	78.25			97	25	92	59	36.56	6.9	3.81	105	12.1	14.1	35.1	2.6	3	180	405	461	25	1.4	0.54	9.62	2.5	5.42	2	140	3	6.5	106	311	7.23	6.5	22	38	107	17	1.04	17.9	34.5	1.7	0	0	0	0	0
29132285	85	2	2	83.5	159	33.03	76	19	95	91	36.94	10.2	3.8	164	10.6	14	33.2	2.8	0.5	10	11	248	23	0.8	0.29	8.21	0.93	5	2	139	3.2	7	106	122	7.38	2.59	17				1.01	14.8	25	1.4	0	0	0	0	1
28713511	85	2	2	69.5	157	28.2	94	22	97	66	36.33	8.8	2.93	242	8.1	17.5	25.7	2.5	0.2	6	12	392.6	20	1.2	0.48	8	0.4	7	2	134	3.1	7.3	107	69	7.24	1	14	40	29	18	1.14	26.1	42	2.4	0	0	0	0	0
22706042	85	2	1	69			109	23	89	111	36.39	22.2	6.01	199	19.9	13.1	58.6	2.2	4.6	31	48	868	24	1.1	0.5	10.91	1.41	5.95	2	137	5.2	8	106	140	7.33	3.1	18	28	60	22	1.02	13.7	32.2	1.3	0	0	0	0	0
23632536	85	2	1	93.1	165	34.2	89	11	98	82	37	24.3	4.09	209	13.2	13.3	39.1	2	4.3	331	255	575	42	2.4	1.2	21	1.4	6.65	2	141	4.6	6.9	112	115	7.33	2.8	18	36	116	20	0.95	13.5	31.1	1.2	1	19.65	1	8	1
24703415	85	2	2	72.17	170	24.97	81	16	99	83	36.44	15.4	4.52	116	13.2	17.1	36.7	2.6	0.4	55.6	45.2	214	46	0.9	0.35	17.69	0.67	6.58	2	140	3.9	7.1	111	108	7.4	1.75	10				1.13	11.3	23.8	1	0	0	0	0	0
28768459	84	2	1	87.7	175	28.64	122	33	75	109	37.44	13.9	3.31	233	10.3	13.4	30.9	2.3	3.5	299	110	222	60	3.1	1.35	26.09	0.83	5.83	2	139	4.2	7.6	111	188	7.31	1.9	16	41	36	22		13.1	34.6	1.2	0	0	0	0	1
26015355	84	2	2	27.1			100	21	92	99	36.83	6.3	4.85	216	14	16.3	40.99	2.8	0.3	10	25	324.8	9	0.5	0.18	3.21	0.39	5.82	1	145	3.9	9.2	103	67	7.41	1.1	17	42	84	28	1	12.45	30.05	1.18	0	0	0	0	1
29367785	84	2	2	47.8			76	17	97	76	36.67	12.6	3.91	129	11.2	15	33.2	2.4	1.1	672	491	259	55	1.7	0.71	22.92	1.33	6.25	2	140	3.9	8	102	333	7.44	3.2	17	30	96	21	1.1	14.4	23.1	1.3	0	0	0	0	0
29628147	84	2	1	94	178	29.67	87	22	96	74	37.06	18.2	3.36	113	10.2	13.1	31.3	3.3	3.2	197	153	190	22	1.5	0.45	6.67	1.12	3.97	1	143	4.4	8.2	108	113	7.32	3.69	14	40	46	22		19.9	117.9	1.8	0	0	0	0	0
25843414	84	2	1	71.9			65	14	96	68	35.06	10.4	4.08	179	11.5	13.7	35.6	3.7	1.5	313	81	518	29	1.2	0.32	7.84	0.51	3.7	2	138	4.1	8.2	104	115	7.35	1.9	16	40	86	23	1.12	14	28.9	1.2	0	0	0	0	1
24195197	84	2	1	74.3			90	22	100	78	36.28	21.8	3.49	853	7.6	17.2	26	2.2	1.1	109.7	60.5	177	25	0.7	0.32	11.36	0.78	7.82	2	146	3.5	7.9	109	126	7.49	1.71	13	40	92	31		20.3	30.6	1.9	0	0	0	0	1
28992088	84	2	2	67.3			76	20	95	61	36.5	14.4	3.33	143	9.7	16.1	29.9	1.9	5.6	90	134	480	33	2	1.05	17.37	0.63	8.47	2	146	3.9	6.4	113	96	7.3	1.2	22	31	46	16	0.95	12.9	35.5	1.2	0	0	0	0	1
27658396	84	2	2	68	160	26.56	85	20	98	88	36.72	7.6	4.37	68	13.7	14.7	40.6	1.7	0.8	47	129	489	59	3.9	2.29	34.71	1.12	8.65	2	140	4.8	5.9	111	112	7.27	1.9	16	40	42	19	0.89	12	27.2	1.1	1	16	1	3	1
24912986	83	2	2	75			100	20	91	95	36.78	8	3.58	173	10.2	12.5	31.1	3.7	1.8	383	356	258	23	2	0.54	6.22	0.22	3.38	1	140	4.3	7.6	107	119	7.3	0.8	18	47	91	24		12.8	28.3	1.2	0	0	0	0	1
22210873	83	2	1	76.3			118	29	97	81	37.56	28.4	3.09	141	10.8	14.5	32.3	3.6	5	234	180	264	36	2.3	0.64	10	0.74	4.03	2	141	3.8	8.5	106	111	7.37	2.66	15					30.3	34.5	3	0	0	0	0	1
28472337	83	2	2	73.4	170	25.4	112	23	91	93	36.28	10.2	4.15	202	12.5	15	38.1	3.2	0.4	21	27	474	75	2.2	0.69	23.44	0.69	4.69	2	150	4.2	9.2	117	180	7.3	2.22	17					23.7	51.3	2.3	0	0	0	0	1
29708494	83	2	2	86.9	157	35.25	137	26	97	73	36.11	20	4.49	109	13.9	15	44.9	2.8	0.4	15	16	206	61	2	0.71	21.79	2.29	5.36	2	169	4.5	8.8	135	535	7.35	6.4	15	35	33	20	1.28	15.5	24.1	1.4	1	15.85	0	0	1
21392013	83	2	2	61.7	160	24.1	83	20	95	77	36.83	18.4	3.47	324	10.3	13.2	31.2	3.2	3.3	175	181	189	30	1.5	0.47	9.38	0.58	4.13	2	143	4.3	8	112	112	7.37	1.85	14	34	64	20		15.37	31.83	1.34	0	0	0	0	0
29736524	83	2	2	94.2	163	35.45	97	24	96	65	36.33	10.6	3.02	284	7.8	15.5	25.5	1.9	0.4	73	73	227	50	2.8	1.47	26.32	0.47	8.16	2	142	3.5	6.9	110	90	7.33	0.9	15	30	84	20	1.1	15	29.7	1.3	0	0	0	0	1
23553687	82	2	1	145	178	45.76	71	16	98	91	36.72	4.8	3.27	148	9.1	16.3	28.7	3.5	3.3	235	297	190	60	2.6	0.74	17.14	0.96	4.66	2	144	3.8	8.4	108	118	7.27	3.36	15	59	59	28		18.8	28.7	1.7	1	37	0	0	1
26561933	82	2	1	68.6	168	24.31	80	13	99	97	37.11	16	3.66	250	11	13.7	34.1	3.2	6.5	163	53	795	38	1.9	0.59	11.88	0.78	4.28	2	141	2.9	8.1	105	114	7.32	2.5	13	47	104	25		12.1	22.7	1	0	0	0	0	1
27019697	82	2	1	55.1	152	23.85	89	11	100	58	36.44	10.5	3.62	371	11.6	17.1	33.9	2.8	1.8	43	157	279	12	0.9	0.32	4.29	2.5	6.11	1	137	3.9	8.2	114	98	7.4	7	14	22	396	14	1.17	24.1	46.9	2.3	1	74	0	0	1
27764469	81	2	2	63.9	150	28.4	78	17	99	72	36.83	23.3	3.13	89	9	16.9	27.6	3.2	2.5	7	19	233	24	3.2	1	7.5	0.58	5.28	1	138	4.2	8.2	100	82	7.39	1.86	11	50	421	31		13.1	45	1.1	1	16	0	0	1
24281417	81	2	1	86.55	165	31.79	93	16	99	64	37.11	12.8	2.36	81	7	16.4	21.2	2.5	0.9	17	41	370	25	1.1	0.44	10	1.08	6.56	2	137	4.7	8.7	103	125	7.4	2.7	14	48	249	31	1.26	14.3	28.5	1.3	1	2	0	0	1
29460647	81	2	2	63			93	14	96	83	37.67	10.9	3.75	309	11.3	14.4	34.8	2.8	0.3	72	80	375	14	0.7	0.25	5	0.54	5.14	1	140	3.6	8	105	120	7.39	1.5	12					14.58	29.67	1.28	0	0	0	0	1
22089640	81	2	2	60			73	15	96	83	36.72	20.3	3.27	321	9.9	14	31.9	2.8	1.8	104	70	213	16	1	0.36	5.71	0.5	5	1	138	4	7.1	107	120	7.37	1.4	15					12.3	51.4	1.1	0	0	0	0	0
26921493	81	2	1	97.5	185	28.49	119	22	96	94	37.94	9.2	3.62	251	11.6	13.3	32.9	3.4	6.8	30	42	228	12	1.1	0.32	3.53	0.56	3.91	1	140	3.5	8.9	101	82	7.44	1.92	14					17.7	26.7	1.6	0	0	0	0	0
26159424	81	2	2	63.9	157	25.92	84	18	96	90	36.44	19.6	3.71	309	10.4	14.8	30.8	3.8	1.3	60	182	330	24	1.1	0.29	6.32	0.29	3.89	1	139	3	7.9	101	123	7.36	1.1	22					23.3	23.5	2.2	0	0	0	0	0
24600237	81	2	1	71.8			92	20	92	84	36.28	23.6	4.25	141	12	14.7	36.6	3.6	4.6	127	91	264	20	0.9	0.25	5.56	0.5	4.08	1	140	3.8	8.7	102	113	7.39	1.8	13	53	56	37	1.17	23.4	33.5	2.1	0	0	0	0	0
29735958	81	2	1	85	173	28.4	103	29	100	112	37.33	13.6	5.21	110	10.2	18.9	27.7	2.9	22	296	248	239	15	0.8	0.28	5.17	1	6.52	1	144	3.4	8.2	107	462	7.35	2.9	16	40	111	23	1.09	15.9	43.8	1.5	0	0	0	0	1
27528541	81	2	2	71.5	163	26.91	118	20	95	81	36.72	13.6	4.48	164	13.4	14.5	42.6	2.4	0.6	14	50	832	40	2.2	0.92	16.67	1.58	6.04	2	143	5.4	6	111	116	7.22	3.8	19	45	35	19	0.9	15.7	40.2	1.4	1	166	1	4	1
20649731	80	2	1	118.2	155	49.2	92	23	94	87	37.33	10.4	3.92	143	12	14.7	36	3.7	3.6	171	138	241	26	1.5	0.41	7.03	0.51	3.97	1	145	3.6	8.3	107	95	7.34	1.9	12					15.99	29.33	1.21	0	0	0	0	0
23205144	80	2	1	118	168	41.81	64	23	95	60	36.67	22.1	5.49	190	14.8	16.5	45.5	2.9	0.6	117	91	495	26	1.6	0.55	8.97	0.66	5.69	2	134	4.4	8.4	100	189	7.43	1.9	13	38	94	26		15.2	21.7	1.4	0	0	0	0	0
24350454	80	2	2	76.7	150	34.09	114	8	100	60	36.44	4.9	5.23	135	15	14.7	45.8	1.8	0.7	74	70	354.2	36	1.8	1	20	1.94	8.17	2	137	3.8	7.1	111	84	7.29	3.5	12	38	126	19	1.07	17.5	34.2	1.6	0	0	0	0	1
26977495	80	2	2	71			93	31	100	96	36.89	11	2.1	257	6.3	14.7	20.09	2	0.6	14	33	168	18	0.5	0.25	9	1	7.35	2	138	4.5	7.6	103	143	7.38	2	13	44	32	27	1.06	14.5	25.6	1.3	0	0	0	0	1
27828265	79	2	1	85.6			76	18	93	63	36.61	7.5	3.66	131	12.1	14.6	37.7	3.2	2.6	127	78	248	21	1.9	0.59	6.56	0.28	4.56	1	138	3.7	8.3	104	109	7.41	0.9	16	34	40	22		11.3	32.4	1	0	0	0	0	1
29310417	79	2	2	76.1	157	30.87	80	32	96	112	36.56	14.5	4.9	130	14.2	13.8	45.3	3.1	1.7	461	550	932.4	30	1.2	0.39	9.68	1.84	4.45	2	142	5.3	9.4	114	152	7.26	5.7	16	34	190	16	1.15	15.5	24.7	1.4	0	0	0	0	1
23108895	79	2	1	87.1	168	30.86	80	10	100	66	36.78	9.7	3.36	131	10.4	13.2	31.8	3.3	0.6	14	20	218	8	0.9	0.27	2.42	0.79	4	1	140	5	8.2	110	97	7.45	2.6	14	36	415	26	1.33	14	29.3	1.3	1	10.4	0	0	1
22690587	79	2	1	90			97	20	100	93	37.94	7.9	3.94	213	11.3	13.3	33.7	3	3.4	78	112	356.4	19	0.9	0.3	6.33	0.47	4.43	1	142	4	8.3	109	128	7.42	1.4	12	42	210	28	0.88	14.4	29.6	1.2	0	0	0	0	1
29461908	79	2	1	86.3			74	22	94	78	37.61	10.2	3.86	147	11.9	15	33.2	3.5	3.9	204	149	237	16	0.9	0.26	4.57	0.4	4.29	1	140	3.4	7.8	110	234	7.41	1.4	14	37	96	24		13.3	27.6	1.1	0	0	0	0	1
20244610	79	2	2	73.1	165	26.85	68	16	100	113	37.39	15.8	3.37	72	10.2	14	34.6	3.1	0.8	415	575	656	23	1.1	0.35	7.42	0.32	4.52	1	138	4.3	8.8	106	138	7.31	1	16	38	45	20	1.15	10.9	27.9	1	1	13	0	0	0
20286641	79	2	1	70			90	22	98	67	37.22	9.3	4.43	158	14.6	14	44.9	2.6	0.4	22	45	564	44	2.7	1.04	16.92	0.81	5.38	2	143	5.3	7.6	113	103	7.22	2.1	15	55	23	24	1.16	12.2	33.4	1.1	0	0	0	0	0
26968912	79	2	1	94.95			94	18	97	95	36.83	31	4.21	226	13	13.9	39.3	2.4	0.8	47	48	406	11	0.6	0.25	4.58	0.38	5.79	1	136	3.8	7.7	102	113	7.46	0.9	13	38	35	28	1.12	14.7	32.8	1.4	0	0	0	0	0
22523807	79	2	1	99.1			112	16	93	85	36.56	32.4	4.09	711	12.8	13.5	37.9	2.4	0.7	17	26	174	33	1.2	0.5	13.75	0.58	5.63	2	139	4.2	7.5	96	134	7.44	1.4	11	49	29	34		15.6	35.3	1.4	0	0	0	0	1
27072383	79	2	1	110	178	34.72	61	14	100	63	36.5	9.7	3.44	165	10.7	14.3	32.5	3.2	4.8	650	515	459	15	1.1	0.34	4.69	0.47	4.47	1	146	4	7.9	108	129	7.41	1.5	14	41	140	27	1.04	12.2	25	1.1	1	64.78	0	0	1
29475977	79	2	1	111.4			115	35	96	85	36.44	8.5	4.52	313	13.9	16.2	44.7	1.9	0.9	26	69	252	52	1.6	0.84	27.37	2.32	8.53	2	142	4.1	7.4	108	188	7.36	4.4	16	39	51	23	1.08	27.7	32.7	2.7	1	41.55	0	0	1
28403342	78	2	1	95			88	17	93	82	36.83	7.1	3.49	142	11.4	13	35.5	3.5	0.6	14	20	129	14	1	0.29	4	0.17	3.71	1	140	4.3	8.5	102	105	7.24	0.6	10	79	67	36		12.89	34.41	1.16	0	0	0	0	1
25633096	78	2	2	84.6			69	17	97	76	36.61	8.9	4	73	10.4	15.6	32.5	3.3	3.2	132	107	382.3	8	0.6	0.18	2.42	0.68	4.73	1	146	3.5	8.3	107	113	7.34	2.23	11	61	232	34		42.4	35.9	3.8	0	0	0	0	1
21692820	78	2	2	81			101	23	92	86	37.22	16.6	2.83	172	8.5	13.6	26.1	2.8	0.7	24	41	524	29	1.7	0.61	10.36	0.73	4.86	2	135	3.8	7.3	99	147	7.36	2.05	13					12.4	31.32	1.1	0	0	0	0	1
20320232	78	2	2	65.9			102	24	99	80	36.94	10	3.14	340	8.4	16.2	26.5	3	1.2	190	134	227	12	0.5	0.17	4	0.5	5.4	1	139	3.7	9	101	127	7.42	1.5	14	37	62	25		17	40.9	1.5	0	0	0	0	0
27328357	78	2	2	75.1	163	28.27	76	11	96	81	35.89	16	4.25	236	12.4	14.5	36.9	3.7	0.9	879	707	689	17	0.9	0.24	4.59	0.5	3.92	1	143	3.7	8.4	109	121	7.34	1.84	11					13	20.1	1.1	0	0	0	0	0
26137394	78	2	2	76.3			108	27	91	51	36.61	12.7	3.06	240	9.2	15.3	27.2	1.9	0.3	77	187	319	43	2.3	1.21	22.63	0.68	8.05	2	131	3.9	8.9	95	236	7.4	1.3	19	44	97	28	1.24	11.4	23.7	1	0	0	0	0	1
23059383	78	2	2	65	155	27.06	87	6	100	38	36.44	14.3	3.51	116	10.9	14.4	34.3	2.9	2.2	740	683	613	29	1.3	0.45	10	0.79	4.97	2	141	4.6	7	109	242	7.32	2.3	18	37	328	20	1.01	18.2	43	1.7	1	124	1	7	1
24096764	77	2	1	94.5	170	32.7	72	19	96	113	37.33	33.7	3.49	117	11.3	13.7	34.3	3.3	4	222	244	409	51	4.8	1.45	15.45	0.94	4.15	2	137	5.8	7.4	105	215	7.31	3.1	20	39	141	21		15.6	23.6	1.4	1	5.83	0	0	1
26384774	77	2	1	141.45	175	46.19	90	0	95	62	37.11	13.9	3.22	383	9.7	16.9	30.2	3.4	10	113	220	303	45	1.8	0.53	13.24	0.29	4.97	2	138	4.8	7.5	101	86	7.18	1	18	68	52	27	1.03	18.1	38.7	1.7	1	134.9	1	13	1
24020836	77	2	1	91.5	183	27.32	142	39	98	68	35.83	15.8	3.8	465	10.2	15.9	32.8	2.3	0.5	87	179	648	44	1.5	0.65	19.13	1.87	6.91	2	140	5.1	7.3	112	79	7.36	4.3	17	44	27	26	1	23.9	42.8	2.2	1	122.08	0	0	1
28550518	77	2	1	81.8	178	25.82	83	28	97	118	36.83	15.8	4.25	180	12.8	14.3	38.1	2.3	0.9	21	38	494	15	0.6	0.26	6.52	0.43	6.22	1	140	3.2	6.1	110	118	7.46	1	15	30	117	22	0.94	15.7	31.3	1.4	1	16.28	0	0	1
24797789	77	2	2	67.25			90	19	93	91	36.56	22	4.22	247	13.2	14.1	38.7	2.6	5.8	317	197	373.4	14	0.9	0.35	5.38	0.62	5.42	1	139	3.7	7.6	104	134	7.39	1.6	18	38	67	24	1.04	16	33.3	1.5	0	0	0	0	1
25302810	77	2	1	62.3	173	20.82	110	17	95	131	36.78	19.6	5.01	97	15.1	14.5	44	3	5	274	81	458	37	1.5	0.5	12.33	0.93	4.83	2	144	4	6.9	113	187	7.39	2.8	17	35	52	22	1.04	15.2	39.9	1.4	1	17.52	0	0	1
28831553	77	2	1	71.1	168	25.19	93	15	98	82	37.33	7.7	5.18	150	15.8	15.9	47.8	3.4	0.8	43	53	289	49	1	0.29	14.41	0.89	4.68	2	145	4.8	8.8	108	116	7.25	3.02	13					14.3	25.9	1.3	0	0	0	0	1
26406901	77	2	2	60			103	20	100	69	37.06	12	3.25	279	9.9	16.5	29.2	3.3	2	179	317	235	8	0.5	0.15	2.42	0.52	5	1	145	3.5	8.9	110	167	7.36	1.7	16	38	245	22	1.14	17.4	33.4	1.6	1	6	0	0	1
27488620	77	2	1	104.05	180	32.11	107	21	98	71	36.67	19.8	5.18	248	16.2	13.7	49.9	3.3	1	59	91	1412	70	5.2	1.58	21.21	0.58	4.15	2	131	6.4	3.7	101	148	7.1	1.9	24	30	254	16	0.71	13.6	27.4	1.3	1	580.5	1	24	1
27261448	77	2	2	45	152	19.48	82	18	62	71	37.33	14.7	4.49	228	13	13	40.7	3.5	0.7	362	1564	2630	20	1.2	0.34	5.71	1	3.71	1	132	3.6	7.4	101	463	7.1	3.5	17	57	100	19	0.93	12.5	78.8	1.1	1	622.12	0	0	1
27192491	77	2	1	64			81	19	98	86	36	17.9	3.59	219	11.2	17.6	34	2.1	2.2	49	50	187	43	1.6	0.76	20.48	0.71	8.38	2	146	3	7.3	114	166	7.37	1.5	14	39	90	23	1.11	17.5	46.8	1.6	1	27.6	0	0	1
28540703	76	2	1	80.65	163	30.35	117	34	97	93	37	19.4	3.87	392	10.9	14.8	34.2	2.4	0.5	23	13	343.4	41	1.7	0.71	17.08	0.54	6.17	2	130	3.7	7.7	101	197	7.29	1.3	15	41	160	21	1.12	17.1	29.4	1.6	1	214.73	0	0	1
20689100	76	2	1	72.57			81	21	92	66	36.44	13.8	2.07	248	7.5	17.4	22.2	3.9	4.1	81	166	328	32	1.6	0.41	8.21	1.18	4.46	2	145	3.5	8	107	163	7.43	4.6	19	34	58	23		25.9	43.9	2.5	0	0	0	0	1
24542195	76	2	2	73	163	27.48	130	21	97	86	37.39	20	3.29	223	10.3	13.2	31	2.4	0.5	14	54	588	23	1	0.42	9.58	0.79	5.5	2	148	3.6	6	124	212	7.35	1.9	11	34	84	20	0.97	13.9	30.9	1.2	1	108.8	0	0	1
20451158	76	2	2	68.2			77	16	98	78	36.11	16.1	3.28	182	10.6	15.1	31.3	2.7	2.4	302	506	597	19	0.8	0.3	7.04	0.63	5.59	1	142	4.3	8.9	114	105	7.3	1.7	17	33	85	17	1.15	18	29.5	1.6	1	17	0	0	0
26763948	76	2	2	56			71	15	100	54	36.06	9	3.06	250	8.2	16.9	23.4	3.9	1.4	18	29	196	152	1.5	0.38	38.97	0.46	4.33	2	135	3.6	10	88	160	7.35	1.78	15					32.1	29.2	3.2	0	0	0	0	0
23593984	76	2	1	102			73	9	95	94	36.28	11.8	5.05	149	13.6	15.9	44.5	3.6	2.9	393	139	205	13	0.7	0.19	3.61	0.33	4.42	1	140	3.9	8.6	109	107	7.5	1.2	13	37	140	30		15.2	34.6	1.4	0	0	0	0	0
29200153	76	2	2	109.1			74	18	96	57	36.56	15.9	3.41	272	10.2	16.7	31.7	2.6	2.7	70	101	247	19	0.5	0.19	7.31	0.5	6.42	1	136	4	7.6	94	120	7.35	1.3	14	59	32	34	1.03	16.3	28.7	1.5	0	0	0	0	0
21535930	76	2	2	75.07	163	28.25	133	20	97	71	36.39	7	2.78	387	9.4	15.6	30.5	2.5	0.9	25	18	252	16	1.2	0.48	6.4	2.92	6.24	1	136	3.8	7.3	111	173	7.13	7.3	14	55	109	19	1.09	13.1	24	1.2	0	0	0	0	1
21554363	76	2	2	91.1	157	36.96	130	20	91	98	36.5	19.2	4.85	273	10	15.8	32.2	1.7	1.7	12	15	231	56	1	0.59	32.94	0.82	9.29	2	149	4.2	8.6	116	132	7.4	1.4	11	42	94	27	1.25	15.8	27.8	1.4	1	120.92	0	0	1
27584164	76	2	1	145	160	56.64	131	24	95	82	36.78	38.4	3.19	249	9.7	15.5	32.3	2.8	1.1	25	124	470	166	4.4	1.57	59.29	0.61	5.54	2	150	4.3	8.1	95	206	7.27	1.7	22	91	47	44	1.03	22.7	34.4	2.1	1	5	1	4	1
29946843	75	2	1	116.5	168	41.28	120	31	94	66	37.5	26.5	3.52	133	10.9	16.8	34.8	2.7	5.5	1054	1350	695	47	2.1	0.78	17.41	2.22	6.22	2	142	4.7	8.3	101	188	7.29	6	22	48	55	24	1.03	25.2	37.1	2.3	1	467.25	1	7	1
25292488	75	2	1	78.1			63	23	98	83	36.22	6.5	3.33	194	10	14.8	28.8	3.3	2.6	521	521	335	25	1	0.3	7.58	0.59	4.48	1	139	4.3	8.6	102	133	7.34	1.94	13					10.3	28.8	0.9	0	0	0	0	0
21503995	75	2	1	110	188	31.12	138	39	96	97	37.56	15.1	4.62	307	13.7	14.4	41.2	2.2	0.9	15	21	210	32	1.3	0.59	14.55	1	6.55	2	143	3.3	7.7	112	180	7.46	2.2	15	26	85	19	1.12	16.8	31.4	1.6	1	83.55	0	0	1
21111281	74	2	2	100.37			118	23	88	69	36.61	30.8	3.97	48	12.5	15.9	36.4	1.5	3.7	41	31	365	23	1	0.67	15.33	1.93	10.6	2	136	3.9	7.8	109	174	7.28	2.9	13	36	85	18	1.08	20.69	31.43	1.6	1	26	0	0	1
22232640	74	2	1	103.4	183	30.88	122	14	95	127	36.44	25.3	4.48	172	15	13.2	43.4	2.7	1.1	32	124	1218	24	1.4	0.52	8.89	1.07	4.89	2	134	4.6	8.3	100	226	7.32	2.9	15	44	89	24	1.05	13.8	23.7	1.3	1	5	0	0	1
21606420	74	2	2	98.9	157	40.12	103	18	98	54	39.56	24.1	2.87	199	8.2	14.7	24.4	2.3	2.5	22	39	396	36	1.4	0.61	15.65	1.13	6.39	2	140	3.8	7.8	98	172	7.51	2.6	18	39	109	32	1.05	12.7	32	1.2	1	10.4	0	0	1
20238313	74	2	1	91.032	175	29.72	86	15	90	114	37	13.7	5.77	194	16.1	14.5	47.1	4.1	0.9	74	54	1331	20	0.9	0.22	4.88	0.59	3.54	1	142	4.3	8.5	105	167	7.34	2.4	17	41	68	28	1.08	14.5	21.6	1.3	0	0	0	0	0
27112715	74	2	1	115.7			86	21	97	132	37.28	10.8	3.91	124	12.4	16.6	37.1	3.7	0.8	44	58	768	38	1.8	0.49	10.27	0.41	4.49	2	141	3.8	7.4	105	168	7.34	1.5	16	44	114	25	1.05	14	25.3	1.3	1	17	0	0	1
26367230	74	2	1	84.8	188	23.99	121	22	98	117	37.22	18.5	3.31	426	12.3	16.2	37.4	2.7	1.2	32	43	517	26	1.3	0.48	9.63	0.3	6	2	161	3.2	8.9	126	132	7.38	0.8	13	47	111	23	1.23	44.8	40.9	4.8	1	150.37	0	0	1
22904708	73	2	2	67			104	20	95	78	36.94	18.8	3.6	316	11.9	14.3	35	3.2	0.5	45	41	239	7	0.7	0.22	2.19	0.49	4.47	1	139	3.9	6.4	109	175	7.35	1.56	13					15.4	38.4	1.4	0	0	0	0	1
29903947	73	2	2	105.4			86	24	97	65	36.72	19.5	2.48	316	7.7	13.9	25.2	2.5	4.8	202	361	456	31	2.2	0.88	12.4	0.52	5.56	2	137	5	8	104	143	7.44	1.3	18	31	104	22		21.4	35.5	2	0	0	0	0	1
25103103	73	2	1	66.8	160	26.09	81	18	99	64	36.94	9.6	4.23	145	12.9	16.7	37.8	3	1.6	27	40	823	19	1.7	0.57	6.33	0.53	5.57	1	137	3.5	8.8	97	101	7.37	1.6	18	41	131	25	0.99	12.2	60.3	1.1	1	63.53	1	5	1
26066966	73	2	1	68.7			83	25	100	66	36.61	12.1	3.24	196	10	16.5	31.2	2.1	1	62	30	324	63	2.4	1.14	30	0.67	7.86	2	137	4.6	8.2	101	176	7.37	1.4	18	41	196	25	1.09	12.7	64	1.2	1	41	0	0	1
25340271	73	2	2	82.6	157	33.51	99	27	93	73	36.67	17.4	3.67	194	11.3	14.2	39	2.5	2.7	118	184	797	34	3	1.2	13.6	3.24	5.68	2	145	4.3	6.6	110	157	7.07	8.1	22	53	39	16	0.98	19	26.1	1.7	1	24.63	1	2	1
29217706	72	2	1	152.25	168	53.94	70	22	100	102	36.72	14.2	5.49	157	14.1	15.2	46.3	2.9	2.1	545	252	620	74	1.8	0.62	25.52	0.79	5.24	2	139	4.4	8	104	161	7.43	2.3	13	44	35	30	1.06	20.6	32.6	1.9	0	0	0	0	1
26256814	72	2	2	88	151	38.59	74	31	97	69	37.5	30.4	3.24	200	9.2	15.5	27.6	2.1	1.6	84	64	330	81	1.4	0.67	38.57	0.71	7.38	2	136	4.3	7.4	103	178	7.46	1.5	12	34	82	25		15.1	23.9	1.3	0	0	0	0	1
23583643	72	2	1	85.5			63	18	100	81	36.28	5.4	3.56	152	10.8	13.2	33.1	3.4	0.6	16	26	127	19	1.4	0.41	5.59	0.35	3.88	1	138	3.8	8.3	108	113	7.34	1.2	13	41	42	23	1.11	13.4	150	1.2	1	13.38	0	0	1
22577608	72	2	1	66.25	178	20.91	80	16	100	67	36.67	22.1	4.51	224	13.1	15.7	39.2	3.3	0.6	27	49	634	18	0.9	0.27	5.45	0.94	4.76	1	142	3.9	8.3	110	102	7.41	3.1	12	38	396	25	1.16	12.3	32.6	1	0	0	0	0	1
22615934	72	2	1	65.2	173	21.78	80	15	100	71	36.39	15	2.73	89	9	11.9	26.6	3.7	1.8	246	152	568	27	1.4	0.38	7.3	0.7	3.22	1	137	5.6	8.1	104	123	7.39	2.6	11	38	277	24	1.15	14.5	24.9	1.3	0	0	0	0	0
21728926	72	2	1	63.9			100	19	94	64	36.89	11.8	2.56	175	7.3	13.8	23.8	2.7	9	78	48	129	16	1.5	0.56	5.93	0.67	5.11	1	132	4.9	7	104	158	7.3	1.8	16	37	26	19	0.93	10.5	30.3	1	0	0	0	0	0
21964518	72	2	2	69.4			74	19	91	72	37.11	6.7	3.78	206	10.8	13.5	33.2	3.2	4.1	233	256	586	18	1	0.31	5.63	0.82	4.22	1	139	5.3	9.2	101	101	7.39	2.61	17					12.6	25	1.1	0	0	0	0	0
25067645	72	2	1	77.1			74	14	95	97	37.11	13.2	3.31	169	9.5	13.9	29	2.5	0.4	13	25	315	14	0.6	0.24	5.6	0.88	5.56	1	139	4.1	7.7	99	163	7.39	2.21	8					25.5	57.2	2.4	0	0	0	0	0
29942120	72	2	1	100			104	21	98	108	37.33	14.1	4.66	209	9.7	15.6	30.8	3.7	2	190	155	189	10	1	0.27	2.7	0.57	4.22	1	138	4.6	8.8	103	170	7.39	2.1	12	44	26	28		13.4	30.4	1.2	0	0	0	0	0
27191835	72	2	2	85.9	175	28.05	55	9	96	78	36.56	6.5	3.78	211	11.5	13.9	34.5	3.4	0.6	192	120	178	10	0.8	0.24	2.94	0.59	4.09	1	138	3.2	7.9	108	96	7.39	2.01	10					14.93	31.68	1.34	0	0	0	0	0
22555943	72	2	2	75	168	26.57	54	24	70	78	33.89	15.3	3.47	200	11.1	15.2	33.2	2.6	1.1	141	169	649	28	0.9	0.35	10.77	0.58	5.85	2	144	3.7	7.3	113	194	7.32	1.5	17	33	414	18	1.06	19.4	32.24	1.8	1	288	0	0	1
20919522	71	2	2	71.97	165	26.44	69	36	100	62	37.28	26.8	4.25	205	13.2	13.1	41.4	2.6	0.5	284	421	1208	17	1.6	0.62	6.54	1.69	5.04	1	143	5.1	6.8	108	280	7.08	4.4	20	54	186	17	1.02	56.7	150	5.3	1	16.25	0	0	1
29241068	71	2	2	147			109	22	96	68	36.72	16.1	3.87	258	11.6	15	36.2	3.6	3.1	785	984	540	24	1.1	0.31	6.67	0.47	4.17	1	141	3	8.5	102	135	7.32	1.7	18	35	253	19		45.3	52.3	4.2	0	0	0	0	1
27541056	71	2	2	75			105	19	95	99	37.06	16.8	5.27	214	15.1	14.4	48.1	2.7	0.7	176	87	793	35	0.7	0.26	12.96	0.56	5.33	2	141	3.8	6.7	112	229	7.23	1.5	16	41	96	18	1.16	14.4	64.8	1.3	1	11	0	0	1
23331845	71	2	2	91.3	163	34.36	125	21	96	81	37.11	16.7	3.03	364	10	14.1	30.7	2.7	0.5	51	34	171	6	0.4	0.15	2.22	0.51	5.22	1	132	3.4	8	97	122	7.41	1.37	13					11.9	33.4	1.1	0	0	0	0	1
20607228	71	2	1	67.8			103	17	99	80	37.28	7.5	3.34	286	10.4	16.4	32.1	2.7	2.5	779	1294	221	12	0.7	0.26	4.44	0.74	6.07	1	136	4.1	7.5	106	118	7.33	2	10	47	145	26	1.06	12.5	33.4	1.1	1	10	0	0	0
20843687	71	2	2	88.6			69	18	100	82	36.44	13.2	3.7	190	11.5	13.1	33.4	3.1	1	100	38	188	39	2.1	0.68	12.58	0.6	4.23	2	138	3.9	7.5	107	123	7.33	1.86	15					14.1	30.5	1.2	0	0	0	0	0
25970540	70	2	2	81.6			134	18	92	58	36.83	11.4	2.85	217	8	13.5	25.2	2.2	1.4	16	41	254	10	0.9	0.41	4.55	1.77	6.14	1	137	3	7.7	99	193	7.4	3.9	16	44	30	28		24.4	24.9	2.3	0	0	0	0	1
21028509	70	2	2	70	157	28.4	62	18	99	73	32.22	15.4	2.51	101	7.8	16.3	23	2.5	0.2	15	20	262	49	5.8	2.32	19.6	0.4	6.52	2	141	3.3	7.2	112	356	7.38	1	18	19	146	12	1.07	14.9	42.1	1.3	0	0	0	0	1
25003939	70	2	1	83.1	163	31.28	108	19	87	62	37.44	12.3	4.96	97	15.4	13.8	48.4	2.4	8.6	586	466	657	22	1.5	0.63	9.17	2.96	5.75	2	140	4.4	8.9	104	277	7.12	7.1	26	63	46	22		18.2	46.6	1.7	1	95.2	0	0	1
27591411	70	2	1	106.4			116	22	97	81	36.94	16.5	2.71	418	7.7	17.3	17.7	2.3	4.2	65	69	204	18	0.5	0.22	7.83	0.39	7.52	2	142	3.6	7.6	108	104	7.43	0.9	10	41	75	28	1.07	13.9	30.5	1.2	0	0	0	0	1
28543557	70	2	2	50.1	152	21.68	94	20	100	80	36.33	5.4	3.05	177	9.8	16.5	31.4	3.4	0.3	20	39	133	8	0.7	0.21	2.35	0.29	4.85	1	140	2.5	8.2	102	150	7.34	1	31	20	68	11	1.14	13.05	30.63	1.29	0	0	0	0	0
22354200	70	2	1	60.7	173	20.28	107	23	99	72	36.28	5.9	2.16	232	6.4	15.9	20.7	3.2	0.1	56	102	465	166	11.4	3.56	51.88	0.38	4.97	2	148	5.4	7.9	114	94	7.15	1.2	32	20	56	7	1.02	12.9	26.2	1.2	0	0	0	0	0
28063431	70	2	2	74.7	165	27.44	134	25	95	94	37.56	7.6	4.04	174	12.5	12.8	37.4	2.8	0.3	16	30	458	13	0.9	0.32	4.64	0.54	4.57	1	134	3.5	8.3	101	176	7.53	1.5	15	28	76	24	1.07	14.1	24.9	1.3	0	0	0	0	0
21290537	70	2	1	85.2	168	30.19	114	12	94	52	37.78	6.1	4.08	157	11.7	14.3	34.2	2.9	1.8	20	69	1161	52	2.8	0.97	17.93	0.34	4.93	2	147	4.5	6.1	119	112	7.21	1	17	41	87	17	0.96	13.2	33.6	1.1	1	149.42	1	11	1
23417684	70	2	2	82.15	152	35.56	115	13	100	75	36.44	12.6	2.52	171	7.3	16.2	21.5	2.5	5.4	118	216	392	86	6.3	2.52	34.4	0.64	6.48	2	128	4.5	6.9	94	30	7.15	1.6	31	29	92	11	0.91	26.7	37.6	2.4	1	98.37	0	0	1
24588675	69	2	1	105			72	22	92	72	37	11.8	2.58	123	8.1	12.8	26	2.9	2.7	56	90	217	25	2.3	0.79	8.62	0.54	4.41	2	143	4.1	6.4	115	79	7.34	1.56	15					19.4	25.8	1.8	0	0	0	0	1
28027018	69	2	1	109.3			106	22	95	62	36.56	18.6	4.28	169	12.2	15.5	36.9	2.6	7.8	64	80	227	19	0.9	0.35	7.31	2.04	5.96	1	138	3.1	8	96	114	7.33	5.3	23	41	37	23	1.03	14.1	23.5	1.3	0	0	0	0	1
20935702	69	2	1	87.1	178	27.49	81	16	99	71	36.67	18.6	2.86	224	7	18.2	21.9	2.2	1.1	88	103	357	29	2	0.91	13.18	0.59	8.27	2	140	4.1	7.6	107	126	7.28	1.3	13					12.7	34.2	1.2	1	6.5	0	0	1
28405160	68	2	1	90	178	28.41	56	16	99	75	36.33	19.5	4.72	242	15.3	12.7	42	3.3	1.2	658	615	921	23	1.3	0.39	6.97	1.33	3.85	1	139	3.7	8.2	105	204	7.29	4.4	15	45	85	23	1.1	13.7	39.9	1.2	1	103.57	0	0	1
27810235	68	2	1	83.1	180	25.65	113	32	82	156	36.61	18.1	3.02	308	8.9	15.2	29	2.5	0.6	48	89	3156	32	1.8	0.72	12.8	4	6.08	2	147	5.1	8	111	32	7.2	10	23	42	70	17	1.13	28.2	37.8	2.5	1	356.48	1	15	1
25105460	68	2	1	100.6	170	34.81	113	34	95	94	38.11	10.4	3.61	174	11.6	13.5	33	2.7	0.7	6	18	520	17	0.5	0.19	6.3	0.59	5	1	133	4	5.9	104	143	7.42	1.6	10	40	90	26	0.84	13.5	41.7	1.2	0	0	0	0	1
20644451	68	2	1	73			87	19	94	81	36	33.9	4.32	271	13.8	12.9	42.2	3.7	0.5	160	105	351	30	1.5	0.41	8.11	0.54	3.49	2	145	5.2	9.1	103	183	7.26	2	11				1.1	12.9	27.1	1.2	0	0	0	0	1
20572315	68	2	2	73.4			103	29	98	69	36.39	23.5	4.8	204	13.1	17.8	42.1	3.5	0.6	45	41	317	16	1.1	0.31	4.57	0.26	5.09	1	153	2.6	9.6	122	77	7.23	0.9	25	17	57	7	1.32	14.1	25.2	1.3	0	0	0	0	1
29281474	68	2	1	94.4	173	31.54	98	32	99	55	35.67	9.9	3.32	284	9.2	14.8	26.8	2.9	1.2	8	11	90	10	0.6	0.21	3.45	0.28	5.1	1	135	3.7	7.7	101	134	7.39	0.8	11	48	92	30	1.07	18.5	42.1	1.7	0	0	0	0	1
29966638	68	2	2	95.9	160	37.46	100	14	93	62	37.56	20.8	3.38	197	10.4	14.4	30	3.9	1.6	21	41	380	99	4.5	1.15	25.38	0.28	3.69	2	133	5.2	7.7	101	113	7.26	1.1	17	49	103	23	1.03	15.9	31.4	1.4	0	0	1	6	1
20025172	68	2	2	91.473			163	31	96	95	36.94	19.5	2.37	164	6.8	17.4	22.1	2	0.2	9	23	461	17	0.7	0.35	8.5	0.8	8.7	2	137	4.1	8.1	104	187	7.46	1.6	10	26	75	19	1.02	11.7	22.3	1.1	0	0	0	0	0
21921993	68	2	2	92.9	163	34.97	142	28	96	130	36.5	19	5.74	182	16.7	13.3	49	3.5	0.6	141	150	443	20	0.9	0.26	5.71	2.06	3.8	1	135	5.1	8.3	100	469	7.23	7.2	26	41	99	18	1.2	11.9	24.4	1.1	1	23	1	1	1
28361244	67	2	1	79.9	168	28.31	105	15	94	113	36.78	18.3	5.42	358	16.7	13.6	51.3	2.5	1.3	25	30	403	15	0.8	0.32	6	1.16	5.44	1	136	4	7.3	111	110	7.33	2.9	13	34	90	19	1.12	12.8	35.9	1.2	1	145.68	0	0	1
26086792	67	2	2	96.82	165	35.56	82	23	84	58	36.5	10.2	4.69	159	13.8	14.5	43	2.4	0.7	40	85	510	43	1.8	0.75	17.92	2.08	6.04	2	143	5.3	7.1	115	243	7.2	5	18	28	90	11	1.08	15.5	22	1.4	1	117.47	1	5	1
24680617	67	2	2	112.5	165	41.32	73	18	98	60	36.5	8.3	3.85	275	12.1	15.2	36.9	3.4	3.5	97	76	255	12	1	0.29	3.53	0.72	4.47	1	121	3.91	0	95	124	7.38	2.44	15	59	96	36		12.2	41.9	1.1	1	12.42	0	0	1
24009901	67	2	1	113.4			80	20	98	71	35.33	22.4	3.13	363	8.8	15.2	26	2.6	4.6	34	51	172	35	1.8	0.69	13.46	0.38	5.85	2	136	3.7	7.5	99	114	7.36	1	14					17.8	29.4	1.6	0	0	0	0	1
22311396	67	2	1	128.5	180	39.66	84	12	98	49	36.67	9.4	5.3	207	14.3	14.8	44	3	0.6	90	61	411	38	2.7	0.9	12.67	0.4	4.93	2	141	4.8	8.5	108	134	7.33	1.2	14	40	133	22		16.5	59	1.5	0	0	0	0	1
27186763	67	2	1	111.3	178	35.13	94	14	93	79	37	7.2	3.73	210	11.8	13.5	34.8	2.2	0.5	7	12	184	26	0.6	0.27	11.82	0.5	6.14	2	134	3.4	8.6	98	183	7.45	1.1	15	46	108	33	1.07	12.5	23.7	1.1	1	22.03	0	0	1
25954601	67	2	2	86			118	23	85	71	36.89	30	3.78	153	11.2	15.1	33.1	2.3	7.2	157	173	356	19	1	0.43	8.26	0.87	6.57	2	139	4.4	7.8	110	107	7.3	2	18	30	150	15		16.2	31.2	1.4	1	15	0	0	1
29438461	67	2	1	80	178	25.25	97	20	100	46	36.33	2.8	3.13	166	10	13.5	28.6	2.2	0.3	291	775	848	96	4.4	2	43.64	3.95	6.14	2	146	4.1	6	109	288	7.12	8.7	31	29	419	10	0.8	15.4	38.7	1.4	0	0	0	0	1
27138066	67	2	1	72.4	173	24.19	86	21	99	65	36.94	1.6	3.13	164	8.7	17	27.6	2.7	1.3	640	909	634	39	2	0.74	14.44	0.3	6.3	2	142	3.8	7.2	113	105	7.27	0.8	13				1.08	12.7	30.9	1.1	0	0	0	0	0
20932613	67	2	1	80.8			80	19	95	134	37.56	18.2	4.58	179	14	14.7	40	3.1	0.9	87	117	572	66	5.1	1.65	21.29	0.55	4.74	2	149	3.6	7.5	114	123	7.43	1.71	16					13.2	26.5	1.1	0	0	0	0	0
28300790	67	2	2	87			78	14	99	134	35.944	4.4	2.62	157	9.7	14.8	30.7	2.5	0.3	23	37	250	65	8.2	3.28	26	3.96	5.92	2	133	6.4	6.8	102	296	6.88	9.9	29	33	124	7	0.92	17.3	56.2	1.6	1	23.72	0	0	1
25674116	66	2	2	117.81	165	43.27	89	12	100	68	32.67	24.1	4.06	507	10.9	15.7	38	2.7	0.6	26	93	387	72	9.2	3.41	26.67	7.04	5.81	2	130	6.6	9.1	97	316	6.89	19	30	20	222	4	1.08	13	40.1	1.2	1	55.45	1	5	1
26355279	66	2	2	101.9	160	39.8	161	28	87	84	37.22	14.7	3.64	190	10.7	13.6	32.7	3.1	1.1	296	65	223	9	0.7	0.23	2.9	0.54	4.39	1	136	4.4	8.4	100	79	7.34	1.67	14					13.3	27.5	1.2	0	0	0	0	1
24506141	66	2	2	83.4			92	27	93	75	38	17.1	3.74	436	8.5	15.7	27.5	3	0.7	871	1031	1171	21	0.9	0.3	7	0.4	5.23	1	141	3.5	5.3	107	106	7.38	1.2	17					14.8	25.9	1.3	0	0	0	0	1
28248566	66	2	2	89.8			139	35	93	110	34.61	33.1	2.65	296	8.4	13.1	27	1.7	0.5	31	29	313	16	0.6	0.35	9.41	2.35	7.71	2	135	3.7	7.8	105	184	7.27	4	13	52	47	25	1.09	12.6	18.6	1.2	1	1.57	0	0	1
26959947	66	2	1	109	178	34.4	119	29	93	93	37.78	22.2	5.15	190	15.1	14.5	45.3	2.8	1.2	254	57	556	39	2.1	0.75	13.93	0.39	5.18	2	146	3.6	6.1	118	103	7.25	1.1	15	38	73	17	0.94	15.7	32.7	1.4	1	51.5	0	0	1
28412703	66	2	1	104			103	24	94	102	36.44	76.5	4.37	106	14	14.3	40.6	3.7	1.2	170	100	456	25	1.3	0.35	6.76	1.22	3.86	1	140	4	8.5	106	99	7.38	4.5	18					19.3	35.1	1.8	0	0	0	0	1
23072562	66	2	1	107.1			104	22	94	86	37.72	17.7	3.72	286	11.9	13.6	34.6	3.3	2.9	239	107	210	14	0.9	0.27	4.24	0.63	4.12	1	136	4.3	8.2	101	187	7.39	2.08	15					14.9	29	1.3	0	0	0	0	0
22204989	66	2	1	91.9			75	14	95	79	36.44	5.9	2.63	62	8.8	12.7	27.8	2.8	0.2	8	16	106	12	0.7	0.25	4.29	0.54	4.54	1	140	2.2	5.1	111	77	7.32	1.5	9	70	27	38	1.15	13.66	29.86	1.23	0	0	0	0	0
23996524	66	2	1	95.75	185	27.98	94	23	94	84	36.44	20.6	5.57	399	15.4	13	45.4	2.8	0.6	19	31	319	52	1.8	0.64	18.57	1	4.64	2	132	4.2	10.3	102	532	7.32	2.8	18	30	46	16	1.36	11.4	28.4	1	0	0	0	0	0
26573034	66	2	1	98.9	168	35.04	89	26	99	86	37.06	8.2	3.88	110	12.1	13.6	37.7	3.4	0.4	306	630	557	35	4.1	1.21	10.29	1.56	4	2	144	4.7	7.4	101	215	7.41	5.3	21	50	25	33	0.97	12.5	28.4	1.2	1	80	0	0	1
21942784	65	2	1	161.4			124	17	93	104	36.94	25.9	4.39	199	13.1	14.8	40.9	3.2	1	18	20	196	37	2.7	0.84	11.56	0.66	4.63	2	140	5.1	7.8	103	216	7.33	2.1	16	47	44	26	1.04	16	30.2	1.5	0	0	0	0	1
29195001	65	2	1	100	178	31.56	83	13	98	82	37.44	7.5	4.96	166	15.4	14.8	44.4	3.9	0.9	126	120	364	28	1.7	0.44	7.18	0.26	3.79	1	139	6.4	7.8	111	183	7.16	1	11	54	124	20	1.16	13.6	35.1	1.2	1	247.25	0	0	1
26455292	65	2	2	88.95	163	33.48	80	18	100	74	36.44	11.2	3.08	218	8.9	13.2	27.5	3.4	1	253	485	484	10	0.5	0.15	2.94	0.68	3.88	1	135	4.5	8.5	111	153	7.38	2.3	11	46	355	28	1.42	13.4	29.1	1.2	1	7	0	0	1
26824537	65	2	1	92.8	175	30.3	84	15	99	57	36.72	18.1	2.62	81	7.8	18.4	23.4	2.9	2.2	59	93	446	31	1.6	0.55	10.69	0.28	6.34	2	136	4.4	9	106	119	7.42	0.8	12	39	217	26	1.19	18.3	35.6	1.7	1	22	0	0	1
22580355	65	2	1	119	175	38.86	116	26	90	92	37.17	23.1	6.14	219	17.9	13.2	56.5	3.9	1.1	85	55	388	33	1.7	0.44	8.46	0.46	3.38	2	137	5.2	8.3	102	277	7.36	1.8	22	33	81	19	1.14	13	21.7	1.1	1	594.92	0	0	1
28140983	65	2	1	107.7			114	27	96	93	39.06	20.8	4.88	477	15.5	13.3	46.7	2.8	1.5	56	91	410	25	1.1	0.39	8.93	0.54	4.75	2	137	4.2	8.8	100	105	7.45	1.5	11	37	60	27	1.11	12.4	31.7	1.1	1	58.58	0	0	1
29313216	65	2	1	102			83	19	96	79	38.06	15.6	4.2	252	12.4	13.4	36.5	3.3	3.1	522	473	389.8	12	0.8	0.24	3.64	0.48	4.06	1	139	3.7	7.8	106	134	7.33	1.6	14	61	14	34	1.24	13.3	23.3	1.1	0	0	0	0	1
29320512	65	2	2	63.4			105	22	100	97	37.61	11.8	3.22	192	9.8	13.5	28.7	3.6	0.9	36	91	258	31	1.6	0.44	8.61	0.56	3.75	2	136	3.9	7.3	99	82	7.37	2	22	35	95	21	0.92	13.1	25.6	1.1	0	0	0	0	0
23638506	65	2	2	86	165	31.59	49	16	100	100	35.78	10.3	3.94	156	12.2	13	35.2	3.2	0.3	94	55	432	13	0.6	0.19	4.06	0.59	4.06	1	137	4.1	8.3	103	130	7.44	1.9	18	34	193	24	1.13	11.1	26.7	1	1	132	0	0	0
23791241	65	2	2	102.1	163	38.43	98	18	94	110	36.89	22.5	4.98	143	14.1	17.6	45.5	3.1	1.6	18	26	686.7	25	0.6	0.19	8.06	1.15	5.68	2	142	5.5	7.9	109	120	7.37	3.57	12					15.7	26.5	1.4	0	0	0	0	0
28233646	64	1	1	98.03			82	32	92	68	37.22	19.9	4.1	198	12.2	15.1	39	2.3	5.3	211	181	607	60	5.8	2.52	26.09	1.09	6.57	2	138	6	6	101	133	7.2	2.5	18	51	46	21	0.81	17.6	30.6	1.6	1	225.62	1	25	1
22217701	64	1	1	106.6	157	43.25	111	16	100	89	36.56	21.3	3.37	475	11	13.4	32	2.3	0.6	30	64	510	53	5.4	2.35	23.04	0.43	5.83	2	133	4.8	7.8	96	247	7.37	1	21	35	237	21	1.09	13.9	31.3	1.2	1	22	1	1	1
27323662	64	1	2	98.07	165	36.02	58	30	85	69	36.89	2.1	3.03	50	9.6	17.6	30.5	2.4	0.5	27	21	361	32	2	0.83	13.33	1.42	7.33	2	146	3.8	7.2	114	141	7.38	3.4	14	34	52	21	1.07	14.9	33.7	1.4	1	160.78	0	0	1
27922598	64	1	1	60.4			104	24	94	91	36.78	11.6	4.01	98	13	13.8	36.9	3.9	1.7	9	27	289	26	0.6	0.15	6.67	0.41	3.54	1	136	3.6	6.7	110	112	7.36	1.6	15				1.06	13.21	28.02	1.14	0	0	0	0	1
23676947	64	1	2	63.8			118	21	96	143	36.39	19.8	3.96	461	12.1	14.3	36.9	3.1	0.5	833	1694	2630	17	0.7	0.23	5.48	0.55	4.61	1	141	3.2	7.6	113	121	7.26	1.7	14	39	127	26	1.08	19.1	31.4	1.7	1	117	0	0	1
29242151	64	1	2	55.05	163	20.72	107	15	100	102	37.56	14.1	4.15	166	12.5	13.8	37.3	3.6	1.7	523	333	902	11	0.9	0.25	3.06	0.28	3.83	1	138	4	9.6	98	135	7.45	1	20	36	161	26	1.07	18.45	28.22	1.55	1	10	0	0	0
25272169	64	1	1	62.3			91	28	95	94	36.89	11.9	4.06	647	11.2	14.8	33.5	3.4	0.7	192	92	211	20	0.5	0.15	5.88	0.64	4.35	1	138	4.1	8.9	106	96	7.4	2.17	14					12.9	23.6	1.1	0	0	0	0	0
23363681	64	1	1	102			90	29	96	102	37	17	4.4	277	13.8	12.6	41	3.4	3.6	722	546	447	17	1.2	0.35	5	0.66	3.71	1	139	4.8	8.3	106	119	7.36	2.24	13				1.21	14.4	30.1	1.3	0	0	0	0	0
26659459	64	1	1	101.4			73	12	98	85	36.22	5.5	3.74	249	10.8	14.4	30.6	3.8	0.5	18	21	202	12	0.7	0.18	3.16	0.58	3.79	1	119	3.2	7.1	84	131	7.36	2.19	15					14.8	25.7	1.3	0	0	0	0	0
22784735	64	1	1	66.1			103	18	96	131	37.06	22.3	4.62	135	11.9	18.4	33.1	2.5	12.6	1201	755	370	42	3.5	1.4	16.8	2.08	7.36	2	140	5	7	107	141	7.42	5.2	21	27	89	18	0.87	31.1	39.6	2.8	0	0	0	0	1
24444941	64	1	2	89.8	165	32.98	82	22	99	88	36.78	27.1	3.04	323	9.2	14.1	29.4	3.2	0.3	42	40	809	15	0.6	0.19	4.69	0.38	4.41	1	148	3.9	8.5	114	156	7.46	1.2	16	28	151	21	1.1	10.6	24.8	1	1	13.12	0	0	0
21346898	63	1	1	94			119	25	93	112	37.06	16.5	4.03	287	12.4	14.2	36.5	2.2	3.1	54	34	291.2	18	0.6	0.27	8.18	0.45	6.45	2	136	3.4	8	98	141	7.49	1	16	36	32	28	1.07	13.8	31.1	1.3	1	15	0	0	1
29535509	63	1	2	68.4			83	16	100	66	37.44	6.9	2.98	109	9.4	13.6	29.3	2.3	2.8	174	80	764	17	0.6	0.26	7.39	0.57	5.91	1	138	4.2	7.8	112	82	7.33	1.3	12	37	157	20	1.1	13.3	29.7	1.1	1	22.4	0	0	1
21665899	63	1	1	109			116	23	96	109	37.56	9.7	4.37	124	14	14.5	42.2	3.5	1.7	89	94	439	13	0.9	0.26	3.71	0.34	4.14	1	137	3.3	7.5	103	205	7.39	1.2	12	41	45	26	1.02	12.7	25.3	1.2	0	0	0	0	1
24514770	63	1	2	82.3			91	13	96	74	35.72	9	3.51	175	10.5	12.8	30.4	3.1	6.5	89	39	107	13	0.7	0.23	4.19	0.26	4.13	1	136	3.6	8.4	106	109	7.4	0.8	14					14.8	28.5	1.3	0	0	0	0	1
26298025	63	1	1	122.97	188	34.79	146	20	98	78	36.72	12.1	3.23	73	10.1	15	30.1	2.1	0.8	31	29	445	73	3.4	1.62	34.76	1.43	7.14	2	144	4.8	7.4	109	190	7.33	3	16	45	45	25	1	12.9	112.9	1.2	0	0	0	0	0
24501897	63	1	1	61.7			88	12	91	77	37	24.9	3.82	41	11.5	13.9	33.3	3	4.1	74	62	184	25	1.8	0.6	8.33	0.9	4.63	2	126	4	7.9	90	76	7.34	2.7	17	43	83	24		17.1	31.2	1.6	0	0	0	0	0
27870535	63	1	1	88	178	27.77	81	16	96	67	36.61	14.3	3.35	328	9.6	14.6	29.3	2.4	0.4	49	29	324.7	47	1.6	0.67	19.58	0.5	6.08	2	135	5.1	11.2	105	92	7.29	1.2	13					15.9	24.6	1.5	0	0	0	0	0
25936586	63	1	2	75.5			105	27	94	102	36.89	15.3	4.75	315	14.5	13	41.8	3.1	2	223	87	823	22	0.7	0.23	7.1	1.61	4.19	1	138	4.2	7	106	390	7.45	5	18	34	63	24	0.81	12.7	25.5	1.2	0	0	0	0	0
21052057	63	1	2	75.9	165	27.88	123	20	93	76	37.33	12.4	4.58	327	14.1	13.4	42.9	3	0.6	40	56	339.7	17	0.5	0.17	5.67	0.83	4.47	1	136	3.8	8.1	101	105	7.32	2.5	14					13.73	28.13	1.25	0	0	0	0	0
23372491	63	1	2	58.3	160	22.77	98	22	94	86	36.56	9.7	3.59	250	10.8	16.6	31.6	2.3	3.6	913	1497	2039	19	1.2	0.52	8.26	0.74	7.22	2	143	4.6	7.8	108	118	7.43	1.7	13	43	74	29	1.04	22.5	44.3	2.2	0	0	0	0	0
21709545	63	1	1	86	183	25.68	76	21	100	86	36.56	1.6	1.9	6	6	16.1	16.7	3.5	1.2	13	17	182	25	1	0.29	7.14	0.23	4.6	1	141	3.8	8.3	110	109	7.42	0.8	13					12.7	22.8	1.1	0	0	0	0	0
25100256	63	1	1	74.8			113	31	90	99	36.67	4.3	3.24	109	11.2	15.3	32.3	3.9	1	24	41	253	6	0.6	0.15	1.54	0.63	3.92	1	137	3.9	8.6	101	90	7.31	2.45	17					10.2	44.61	0.9	0	0	0	0	0
25544605	63	1	2	63.6	160	24.84	66	15	97	103	36	9.9	3.22	202	9	16.6	28.8	3.1	0.1	14	14	128	112	5	1.61	36.13	0.32	5.35	2	146	4.6	8.5	110	115	7.46	1	17	31	67	23	1.28	12.4	30.2	1.1	0	0	0	0	0
22307017	62	1	2	78.545			112	16	100	63	36.866	4.7	3.55	82	12.5	14.5	38	1.7	1.8	181	95	751	30	1.2	0.71	17.65	1.65	8.53	2	140	4.8	5.9	116	172	7.17	2.8	14	50	75	20	1	14.7	37.1	1.3	0	0	0	0	1
20101858	62	1	2	73	168	25.86	122	20	97	72	37.39	1.3	4.32	181	13.7	18.1	40.3	2.4	2.9	249	625	185	26	0.8	0.33	10.83	1.21	7.54	2	143	3.4	7.9	117	174	7.2	2.9	8	43	375	18	1.08	17.4	46.8	1.6	1	95	0	0	1
20191640	62	1	1	86.4			63	9	100	98	36.33	10.1	2.96	113	9.1	14.4	28.6	3.2	0.2	32	34	386	74	9.9	3.09	23.13	0.34	4.5	2	132	4.4	7.6	103	140	7.18	1.1	24	33	36	13	1.01	8.8	32.7	0.8	0	0	0	0	1
26308416	62	1	2	57			111	30	97	94	36.72	8.5	3.35	268	9.5	13.9	28.8	2.9	0.5	48	48	277.4	5	0.8	0.28	1.72	0.53	4.79	1	143	4.3	8.3	109	103	7.4	1.53	16					13.7	24.8	1.2	0	0	0	0	1
28729019	62	1	1	56			88	23	97	88	36.5	8	3.99	120	13.5	14.7	39.4	3	2.5	42	57	283.5	25	0.7	0.23	8.33	0.57	4.9	2	125	3	7.7	83	82	7.58	1.7	20	28	177	27	1.01	12.8	24.1	1.1	0	0	0	0	0
29956550	61	1	1	95	180	29.32	87	32	88	86	35.28	5	4.99	218	11.8	17.1	37.4	2.3	0.3	15	22	219	25	1.2	0.52	10.87	1	7.43	2	136	3.3	9.2	103	100	7.42	2.3	12	40	30	27		12.2	28.1	1	0	0	0	0	1
27109633	61	1	1	77.1	178	24.33	82	16	97	136	37.67	26	3.31	362	9.5	15.1	30.2	3.9	0.9	15	23	189	18	1.1	0.28	4.62	0.46	3.87	1	153	3.8	9	116	73	7.36	1.8	14	49	102	29		16.5	29.9	1.5	1	82	0	0	1
27672469	61	1	2	89.3	155	37.17	95	19	100	68	37.72	21.9	2.89	365	8.5	15.2	24.8	2.5	0.9	25	33	615	23	1	0.4	9.2	0.68	6.08	2	141	3.4	7.9	107	178	7.5	1.7	14	31	220	25	1.07	15.4	32.7	1.3	1	35	0	0	1
28338483	61	1	1	80.5	175	26.29	74	16	100	83	35.22	12	4.71	205	13	14.4	41.9	3.2	0.3	6	8	160	81	3.8	1.19	25.31	0.28	4.5	2	135	4.3	8	111	158	7.29	0.9	17	20	129	10	1.19	13.7	27	1.2	0	0	0	0	1
23671032	61	1	2	56.4			70	19	96	99	36.44	9.8	3.58	240	11.9	15.3	35.4	3.8	2.9	974	347	1443	15	1.2	0.32	3.95	0.5	4.03	1	128	8.1	7.9	91	253	7.38	1.9	18	38	31	23	1.07	13.1	28	1.2	0	0	0	0	0
20134249	61	1	1	81			126	26	94	79	36.94	21	3.37	170	10.9	13.5	29.5	3	1	80	187	353	65	4.9	1.63	21.67	0.74	4.5	2	135	2.6	6.6	98	80	7.36	2.23	22					17.6	32.1	1.6	0	0	0	0	0
26608842	61	1	1	85.07	180	26.26	117	23	98	95	39.44	48.7	3.27	524	10.4	16.6	34.3	2.8	0.4	30	27	509	19	1.1	0.39	6.79	0.54	5.93	1	150	4	8.3	116	117	7.36	1.5	17	43	60	25	1.2	14.3	35	1.3	1	59.35	0	0	0
24426643	61	1	2	85.4			107	15	97	77	36.94	14.4	2.93	284	8.9	15	28.7	2.8	0.3	6	10	131	11	0.5	0.18	3.93	0.25	5.36	1	136	4.7	8.7	92	95	7.32	0.7	13	68	36	37	1.21	13	29.9	1.2	0	0	0	0	0
25096267	61	1	1	68.2	157	27.67	93	25	93	89	35.94	8.3	4.27	150	12.6	13.6	35.9	3.9	0.5	28	24	226	8	0.5	0.13	2.05	0.58	3.49	1	137	3.8	8.5	104	127	7.29	2.26	14					13.8	35.8	1.2	0	0	0	0	0
27249538	61	1	1	77.3	175	25.24	88	11	94	101	36.83	15	4.28	253	13.4	13	37.2	3.7	1.3	21	18	346.8	7	0.8	0.22	1.89	0.43	3.51	1	135	4	9.5	97	134	7.46	1.6	12				1.16	13	27.9	1.2	0	0	0	0	0
21895929	61	1	2	63.8			96	18	97	90	36.72	15.2	4.41	343	12.6	15.3	40.2	2.7	2.4	437	612	476	5	0.7	0.26	1.85	0.7	5.67	1	144	3.9	8.1	110	128	7.35	1.89	14					13.3	27.9	1.2	0	0	0	0	0
29560951	61	1	1	92.5			81	29	97	94.4	36.83	11.4	4.15	167	14.3	13.9	42.8	3.5	0.4	11	19	346.6	9	0.6	0.17	2.57	0.51	3.97	1	133	6.4	8.5	99	191	7.4	1.8	17	41	74	26	1.1	10.4	41.38	1	0	0	0	0	0
28239203	61	1	1	112.7			97	28	99	75	36.22	15.5	3.42	97	11	15.5	32.2	1.9	3	77	184	214	76	2.6	1.37	40	0.68	8.16	2	134	3.3	7.6	100	187	7.3	1.3	16					18.4	31.5	1.7	0	0	0	0	1
26057495	61	1	2	153.32	160	59.89	106	21	94	87	37.5	39.8	4.7	261	11.1	16	41	3.2	3.9	106	116	1275	25	1.7	0.53	7.81	0.81	5	2	142	5	6.3	103	131	7.25	2.6	20	56	61	26	0.92	17.1	32	1.6	1	311	1	8	1
28331766	60	1	1	137	180	42.28	91	20	98	80	36.5	16.5	4.52	110	13.6	13.4	41.8	2.6	0.6	167	548	1156	48	3.3	1.27	18.46	0.54	5.15	2	131	4.6	6.9	97	193	7.15	1.4	27	47	45	17	1	14	75.2	1.3	1	31	1	2	1
23518555	60	1	2	82.7			79	24	93	84	37.44	7.9	3.93	198	12.2	13.5	37.8	2.9	0.6	107	115	240	20	1.4	0.48	6.9	1.04	4.66	1	137	4.4	7.6	111	105	7.24	3.01	12	48	45	22		11.1	40	1	0	0	0	0	1
28729500	60	1	1	69.1	173	23.09	104	19	95	124	35	8.9	4.03	84	14	14.4	42.8	2.8	1	86	177	377	124	5.7	2.04	44.29	0.71	5.14	2	150	3.5	7.6	106	136	7.25	2	34	32	134	15	1	10.5	26.8	1	0	0	0	0	1
27636006	60	1	2	106.2			82	25	87	68	36.89	16	2.75	419	8	17.2	26	2.2	4.61	12	30	423.3	8	0.4	0.18	3.64	1.41	7.82	1	129	4.7	8.6	96	167	7.46	3.1	16	36	85	26		14.5	150	1.3	1	25	0	0	1
20849433	60	1	2	87.8	168	31.11	105	29	97	60	38.56	12.3	3.95	202	11.9	13.5	36.3	2.8	2.3	144	182	382	25	1.1	0.39	8.93	1.64	4.82	2	144	4.2	7.5	109	323	7.29	4.6	20	45	44	23	1.13	13	30.9	1.2	1	7.27	0	0	1
25153304	60	1	2	82.13	163	30.91	82	26	96	88	37.11	10.3	3.15	200	10	13.4	32	2.9	0.6	66	61	588	14	0.4	0.14	4.83	0.28	4.62	1	148	3.5	7.3	114	78	7.37	0.8	15	43	69	26	1.03	11.9	24.1	1	0	0	0	0	1
26521696	60	1	1	139.3			103	20	96	82	38.33	13.4	3.1	198	9.2	14.9	28.5	2.6	0.9	16	30	330	12	0.6	0.23	4.62	0.54	5.73	1	133	4.1	8.4	99	174	7.36	1.4	14					15.3	41.5	1.4	0	0	0	0	0
29130141	60	1	1	75			82	13	93	73	37.11	7.6	4.41	233	13.5	13	40	3.6	0.9	89	71	151	14	0.8	0.22	3.89	0.39	3.61	1	142	4.1	8.6	105	90	7.36	1.4	18	47	74	28		12	30.3	1.1	0	0	0	0	0
28349401	60	1	2	56.1			115	17	98	88	37.28	15.5	3.05	353	9.1	15.8	27.3	3.2	0.4	14	12	130	12	2	0.63	3.75	0.53	4.94	1	143	3.3	10.2	105	103	7.38	1.71	13				1.35	15.1	29.8	1.4	0	0	0	0	0
21075082	60	1	1	104	180	32.1	98	15	100	77	36.72	8.9	3.17	208	11.1	13.9	32.3	3	0.3	16	46	672.8	132	14.6	4.87	44	0.53	4.63	2	141	3.8	5.5	102	155	7.05	1.6	34	40	60	12	0.66	11.7	38.9	1.1	1	16	0	0	0
22779550	60	1	2	70			90	26	91	81.7	36.583	2.7	3.38	122	10.8	14	34.6	2.5	2.1	3785	5420	6345	27	2.1	0.84	10.8	3.36	5.6	2	142	5	8.1	113	175	6.83	8.4	23	52	69	10	1.08	20.7	62.9	1.9	0	0	1	2	1
27311676	59	1	2	105			95	22	91	85	38.39	7.4	4.2	10	12.4	15.6	36.9	3.2	1.3	54	41	423	50	1.7	0.53	15.63	0.5	4.88	2	137	3.2	8.8	104	224	7.4	1.6	17	35	61	22	1.18	10.8	21.4	0.9	1	337	0	0	1
28026427	59	1	1	66.1			119	22	97	91	37.22	5.4	2.48	113	8.6	12.9	25.1	3.7	1.8	61	96	251	33	1.9	0.51	8.92	0.59	3.49	2	138	4.1	7.6	101	250	7.37	2.2	19				1	12	27.7	1.1	0	0	0	0	0
22104163	59	1	1	92.7			91	41	92	79	37.22	12.4	3.04	227	10.2	14.7	29.4	2.8	0.3	71	37	358.1	11	0.8	0.29	3.93	0.64	5.25	1	139	4.1	8.1	108	75	7.38	1.8	12					13.47	27.97	1.22	0	0	0	0	0
20387645	59	1	2	69.1	155	28.76	52	16	98	84	36.44	8.7	4.79	262	14.3	13.1	42.9	4.3	0.4	95	152	461	7	0.6	0.14	1.63	0.5	3.05	1	140	5.7	10.2	104	103	7.33	2.13	15					12	74	1.1	0	0	0	0	0
21003703	59	1	1	89.9	188	25.44	77	17	99	107	37	6.6	5.46	160	12.2	15.3	40.1	4.5	1	18	41	440	20	1.4	0.31	4.44	0.46	3.4	1	135	5.9	8.7	100	124	7.27	2.06	20				1.18	14.48	35.29	1.18	0	0	0	0	0
20152551	59	1	2	75	155	31.22	57	12	96	69	35.94	17.2	3.12	125	9.7	15.5	28.4	3	0.5	23	12	188	44	2.9	0.97	14.67	0.23	5.17	2	145	3.6	8.6	108	204	7.4	0.7	12	48	66	31	1.25	14.9	27.9	1.3	1	198.02	0	0	0
26485635	59	1	2	80.5			85	24	97	77	38.61	8.5	4.16	144	11.6	15.1	33.9	3.3	0.8	44	48	186	10	0.8	0.24	3.03	0.34	4.58	1	137	3.3	9.4	104	155	7.46	1.13	14	34	75	25		14.9	30.1	1.4	0	0	0	0	0
20975472	59	1	1	60.5	160	23.63	78	15	98	75	37.33	9.6	3.27	242	11.4	16.4	27.2	2.9	2.6	16	22	201	9	0.5	0.17	3.1	0.53	5.66	1	134	3.4	8.7	102	94	7.48	1.53	10					13.2	24.3	1.1	0	0	0	0	0
23863627	59	1	2	62			74	16	97	105	36.83	5.5	3.42	129	11.2	14.9	33.3	3.5	1	35	63	215	7	0.6	0.17	2	0.52	4.26	1	141	3	8	102	86	7.38	1.81	11					13	34.8	1.1	0	0	0	0	0
26639460	59	1	2	106.1	165	38.97	95	22	100	88	37.5	18.7	3.86	182	11.5	17.1	35.7	2.7	5.4	388	216	239	10	0.8	0.3	3.7	0.59	6.33	1	136	3.6	8.3	99	164	7.41	1.58	14	50	75	33		12.3	32.2	1.1	0	0	0	0	0
25415666	59	1	2	88.7	163	33.38	114	28	96	75	37.06	16.4	3.85	450	11.4	13	36.4	4	0.3	14	41	414	68	2	0.5	17	0.33	3.25	2	149	5.1	9.4	112	104	7.36	1.3	19	41	45	24	1.18	14.56	30.12	1.27	1	103	0	0	0
24336759	59	1	2	54.4			105	19	98	130	36.56	13.9	4.77	124	13.9	14.2	43.7	2.1	0.8	32	111	357	16	1.1	0.52	7.62	2.48	6.76	2	141	5.5	6.1	116	125	6.97	5.2	18	31	331	8	1.29	14.6	41.7	1.3	1	82.63	1	3	1
23992308	58	1	1	104	180	32.1	147	30	95	108	37.11	28.4	4.06	125	9.8	19.4	28.9	3.6	1.1	90	124	3040	38	2.4	0.67	10.56	0.69	5.39	2	140	5.3	8.5	109	384	7.19	2.5	20	58	129	23	1.14	42.6	42.8	3.8	1	56	0	0	1
28728587	58	1	1	113	173	37.76	120	12	92	55	38.28	16.7	4.76	308	14.6	14.4	43.2	3.3	1.6	96	114	497	33	1.9	0.58	10	1.24	4.36	2	141	3.5	8.1	109	182	7.3	4.1	21	26	80	13	1.08	16.4	37.9	1.5	1	247	1	8	1
29638319	58	1	1	82.7	168	29.3	98	16	97	74	38.06	24.8	3.28	421	9.6	16.6	31.3	2	2.5	15	26	363	33	2.2	1.1	16.5	0.85	8.3	2	142	4.5	6.9	109	171	7.34	1.7	16	48	37	27	1.03	13.7	32.8	1.3	1	55	0	0	1
27368831	58	1	1	102.5	183	30.61	115	25	96	109	36.83	22.1	5.88	214	16.9	13.7	51.6	4.1	0.8	210	109	315	23	1.2	0.29	5.61	1.17	3.34	1	143	4.7	8.8	102	146	7.26	4.8	19	63	38	30	1.13	12	25.8	1.1	1	67.1	0	0	1
23254756	58	1	1	92.5			142	30	85	90	38	9.4	3.96	107	12.5	12.4	35.2	2.7	0.9	26	35	374	10	0.6	0.22	3.7	0.3	4.59	1	133	3.1	7.6	99	73	7.47	0.8	15	33	74	25	1.15	15.2	31.3	1.3	1	111.85	0	0	1
20586024	58	1	2	71.5	163	26.91	87	16	96	72	36.61	11.2	3.2	317	8.2	15.1	27.3	2.9	0.61	439.5	949.8	767	18	0.7	0.24	6.21	0.72	5.21	1	139	3.5	8.9	104	137	7.34	2.09	12					15.92	30.31	1.42	0	0	0	0	1
24774359	58	1	2	110	147	50.9	124	21	99	82	37.89	17.3	3.49	229	10.1	14.3	30.5	2.8	4.6	174	86	125	16	0.8	0.29	5.71	0.57	5.11	1	135	2.7	7.5	99	149	7.38	1.6	16	41	46	25	1.05	16.8	27.4	1.5	1	5	0	0	1
20161250	58	1	1	93.5	178	29.51	101	19	95	115	37.61	21.3	5.63	379	16.4	14.1	49.5	3.5	2.7	278	304	814	16	1	0.29	4.57	0.4	4.03	1	141	4.1	8	108	396	7.44	1.4	19	39	74	29	0.93	13	22.3	1.1	0	0	0	0	1
27989566	58	1	1	44.3	157	17.97	52	30	100	69	36.5	3.7	2.04	414	5.9	15.7	18.5	2.3	3	29	36	325	21	0.9	0.39	9.13	0.48	6.83	2	137	3	6.4	107	137	7.39	1.1	10	39	120	24	0.87	20.1	37.4	1.9	1	39	0	0	1
23670641	58	1	1	99			93	19	100	97	36.5	12.4	4	63	12.4	13.9	36.8	2.6	1.5	340	241	546	18	0.9	0.35	6.92	0.52	5.35	1	138	4.6	7.9	107	118	7.39	1.35	14	48	151	30	1.05	15.2	25.1	1.3	0	0	0	0	0
29497687	58	1	2	89.2			111	24	95	90	36.89	19	3.23	432	8.9	16.2	27.7	1.8	1.8	280	271	625	23	0.5	0.28	12.78	1.25	9	2	141	3.8	8.5	107	137	7.38	2.25	13	46	80	28		14.1	30.8	1.2	0	0	0	0	0
23423185	58	1	1	107.7	180	33.24	132	18	100	78	37.78	7	3.29	60	10.5	14	33.1	1.5	2.2	37	279	1163	29	2.2	1.47	19.33	1.87	9.33	2	128	4.3	3.7	106	186	7.21	2.8	9	47	57	20	0.73	12.6	85.9	1.2	1	14	1	12	1
20554695	58	1	1	126.77	178	40.01	118	30	95	50	37.11	34.6	4.91	581	13.5	15.5	41.9	1.7	0.7	15	27	408	15	1.6	0.94	8.82	1.24	9.12	2	136	4.6	8.1	95	158	7.38	2.1	12	51	158	31	1.07	14.6	28.6	1.3	1	237	1	3	1
25559876	57	1	1	168.1			130	23	94	75	36.28	10.3	4.94	172	12.2	15.6	39.4	3.4	5.3	78	67	237	22	1.2	0.35	6.47	0.35	4.59	1	140	4.9	8.6	98	96	7.22	1.2	13	93	66	40	1.21	14.2	26.1	1.2	1	23.38	0	0	1
22347918	57	1	2	54.3	155	22.6	137	24	94	102	38	9.7	3.08	193	9.9	13	29.1	2.1	0.5	27	31	386	4	0.6	0.29	1.9	0.95	6.19	1	135	3.7	7.7	102	112	7.44	2	10	37	44	26	1.19	16.6	39	1.5	1	230	0	0	1
20973745	57	1	1	115.57	183	34.51	92	17	90	78	36.22	45.8	3.4	150	11.1	13.2	35.8	2.3	0.4	31	29	308	56	3.4	1.48	24.35	0.74	5.74	2	125	3.6	8.7	96	148	7.17	1.7	15	59	88	23	1.3	15.3	28.2	1.4	0	0	0	0	1
21070467	57	1	2	129.2	165	47.46	99	33	95	82	37.22	28.7	2.7	494	8.1	14.5	24.7	2	0.5	21	29	355	16	0.7	0.35	8	0.45	7.25	2	138	4.3	7.7	104	174	7.44	0.9	12	37	69	26	1.13	14.3	25.8	1.2	1	37.65	0	0	1
22063950	57	1	1	88			75	13	100	70	37.17	14.6	2.99	228	8.9	14.6	25.1	2.7	1.6	58	62	464.1	26	1.6	0.59	9.63	1.96	5.41	2	139	4.5	8.3	105	137	7.33	5.3	17	44	193	24	1.15	14.6	32.4	1.3	1	15	0	0	1
25824143	57	1	2	47			104	19	93	89	36.39	3.6	2.52	126	8.5	19.4	25.4	3.5	0.8	21	59	393	28	0.6	0.17	8	0.23	5.54	2	143	3.4	7.1	111	103	7.39	0.8	10				1.18	13.3	26.8	1.1	0	0	0	0	1
28278825	57	1	2	126.4			93	14	98	63	37.11	10.1	3.69	142	9.7	15.8	31.9	3.1	2	102	84	179	26	1.5	0.48	8.39	0.35	5.1	2	142	5	7.6	107	149	7.26	1.1	10	59	83	28	1.04	42.1	67.5	3.8	0	0	0	0	0
21588047	57	1	2	60.75			125	27	100	99	36.78	14.4	3.95	191	13.3	14.1	38.4	3.8	0.6	10	15	175	17	1.1	0.29	4.47	0.55	3.71	1	150	3.4	8.4	120	465	7.23	2.1	25	22	50	10	1.13	11.5	27.2	1.1	0	0	0	0	0
23276238	57	1	1	134			69	14	94	84	36.39	4.8	5.05	182	14.7	13.1	43.4	3.3	0.3	27	28	151	10	0.8	0.24	3.03	0.55	3.97	1	140	3.4	8	101	148	7.35	1.81	16	53	40	30	1.08	10.6	36.6	1	0	0	0	0	0
20429356	57	1	1	55.23	160	21.57	122	32	87	122	36.67	14.1	4.07	126	12.1	15.2	36.67	2.1	0.7	165	104	477	16	0.6	0.29	7.62	2.1	7.24	2	138	5	8.1	106	127	7.53	4.4	18	25	50	22	1.17	10.8	41	1	1	85	0	0	1
24507257	56	1	1	87.8	185	25.65	136	20	93	111	36.39	3.6	3.63	96	11	14.7	32	2.1	0.3	27	42	352	25	3	1.43	11.9	1.14	7	2	131	4.3	6	96	185	7.39	2.4	29	26	54	16	0.8	12.7	27.5	1.2	0	0	0	0	1
25581206	56	1	1	125.8			133	19	94	104	37.17	10.5	3.9	203	13.4	14.5	40.1	3	0.8	35	69	252	8	0.8	0.27	2.67	0.69	4.83	1	132	3.6	7.7	97	105	7.36	2.07	15					13.8	27.7	1.3	0	0	0	0	1
23831430	56	1	1	102			84	26	96	86	37.56	7.3	3.12	169	8.9	15.3	26.8	2	1.1	79	110	339	15	0.9	0.45	7.5	0.75	7.65	1	139	4.4	7	105	331	7.53	1.5	11	30	168	26	1.1	16.6	29.9	1.5	1	27	0	0	1
22332321	56	1	2	66.4	155	27.64	109	26	95	90	36.78	18.7	4.14	400	12	14	36.9	1.2	5.5	35	54	373	27	0.7	0.58	22.5	2.33	11.67	2	142	4.2	8.2	106	193	7.38	2.8	16	40	64	25	1.17	15.3	28.7	1.3	1	273.77	0	0	1
25824088	56	1	1	166.7			81	12	98	77	36.89	22.6	4.63	289	12.1	15.8	35.8	3.6	2.8	183	178	214	18	0.9	0.25	5	0.49	4.39	1	137	4.1	8.6	104	161	7.39	1.75	13					14.7	25.2	1.3	0	0	0	0	1
21939948	56	1	1	86.8	178	27.4	124	51	92	120	37.11	18.7	2.92	798	8.4	14.2	28	2.3	0.6	9	13	228	14	0.6	0.26	6.09	0.65	6.17	1	136	4.6	8.3	97	155	7.31	1.5	13	65	56	34	1.16	24.4	28.9	2.2	0	0	0	0	1
24174237	56	1	1	74.2			92	25	93	89	37.89	10.7	5.82	190	12.4	15.9	38.8	2.9	0.2	39	84	574	65	6.6	2.28	22.41	0.69	5.48	2	126	3.5	7.4	90	149	7.39	2	25	22	82	14		11.8	30.9	1.1	0	0	0	0	1
25368085	56	1	1	97.3	178	30.71	72	19	85	60	36.39	8.8	3.19	290	10.5	14	31.4	3.7	0.3	40	58	248	29	1.7	0.46	7.84	0.59	3.78	2	137	4.9	7.3	111	90	7.14	2.2	12	59	64	21	1.17	12.7	29.3	1.1	1	31.4	0	0	1
28390108	56	1	2	69.05	157	28.01	113	25	95	86	37.94	31	4.14	298	12	15.5	34.6	2.2	0.8	20	34	429	11	0.6	0.27	5	0.55	7.05	1	137	2.8	7.8	99	59	7.48	1.2	14	35	96	27	1.04	24.1	35	2.3	1	10.42	0	0	1
25572015	56	1	2	55.5	175	18.12	80	15	100	84	36.56	12.4	3.54	387	10.2	18.4	30.4	2.3	0.7	75	76	265	14	0.2	0.09	6.09	0.86	8	1	137	3.4	8.4	100	80	7.33	1.97	11					15.5	32.6	1.4	0	0	0	0	1
24605811	55	1	2	168.2	163	63.31	133	23	96	56	38.11	29.5	3.73	401	11.8	15.4	38	2.7	0.3	229	313	578	14	1	0.37	5.19	1.63	5.7	1	143	4	7.6	111	199	7.19	4.4	19	40	152	16		16.4	33.8	1.5	1	129.52	0	0	1
28007037	55	1	1	122.45	180	37.79	128	16	85	73	36.94	17.1	4.45	136	13.8	13	39.8	2.9	5.5	55	75	1142	53	4.2	1.45	18.28	0.66	4.48	2	144	5	6.4	103	206	7.2	1.9	15	78	55	32	1	15.5	29.5	1.4	0	0	1	16	1
25384874	55	1	2	160.4	168	56.83	93	17	99	86	37.39	17.5	3.9	178	11.1	14.4	33.6	2.8	0.3	32	40	164	7	0.7	0.25	2.5	0.25	5.14	1	139	4.9	7.7	107	202	7.23	0.7	12	64	145	28		15.8	28.4	1.4	1	88	0	0	1
22183776	55	1	2	111.27	163	41.88	81	9	93	88	35.72	12.5	4.43	276	13.9	15.8	43.7	3.6	6.9	209	119	218	9	0.7	0.19	2.5	0.58	4.39	1	140	3.8	8.6	103	152	7.44	2.1	14	48	49	34		14.8	22.5	1.3	0	0	0	0	1
22415368	55	1	1	92.05	180	28.41	119	14	93	85	36.83	4.7	4.49	112	11.9	15	34.9	2.2	0.5	96	156	201	29	1	0.45	13.18	0.95	6.82	2	141	5.8	7.6	118	99	7.26	2.1	7	38	127	18	1.07	22.5	47.9	2.1	1	7.82	0	0	1
25338284	55	1	1	85.2			66	14	97	67	36.22	8.8	3.57	243	12.4	14	36.8	2.3	0.2	23	78	775	67	3.5	1.52	29.13	0.35	6.09	2	145	4.4	4.6	115	93	7.15	0.8	14	49	88	18	0.78	13.3	25.6	1.1	1	494.1	0	0	1
26586122	55	1	2	81.7	170	28.27	113	17	96	90	36.11	26.4	5.28	235	16.4	13	47.7	4.4	1.2	22	31	415	28	1	0.23	6.36	0.74	2.95	1	136	5.4	8.3	103	233	7.32	3.27	18	32	77	21	1.07	13.4	24.4	1.1	0	0	0	0	1
25629031	55	1	2	71	157	28.8	100	37	97	95	36.83	23.8	3.85	164	12.1	13.7	35.8	1.5	0.5	9	25	294	20	0.2	0.13	13.33	1.27	9.13	2	132	3.8	7.9	102	91	7.38	1.9	6	46	113	28	1.09	12	29.7	1.1	1	176.9	0	0	1
20224468	55	1	1	104.1	185	30.42	94	25	100	65	37	19.7	3.6	218	10.8	13.4	32.5	1.6	0.6	16	20	332	6	0.7	0.44	3.75	0.88	8.38	1	136	3.4	7.7	99	109	7.47	1.4	12	37	74	28		13.6	27.1	1.2	1	175.72	0	0	1
21276638	55	1	2	127.5	165	46.83	101	21	98	119	37.22	22.3	5.89	397	15.3	13.3	46.7	3.9	1.2	24	40	326	34	0.9	0.23	8.72	0.56	3.41	2	138	4.5	9	104	311	7.31	2.2	18	45	328	24		11.4	20.9	0.9	0	0	0	0	1
26004229	55	1	2	104.5			122	31	96	80	37.44	19.4	3.45	365	10.3	13.6	32.5	2.6	0.3	26	35	584	7	0.6	0.23	2.69	0.31	5.23	1	139	3.3	7.2	107	85	7.32	0.8	15	38	61	20		13.8	29.3	1.3	0	0	0	0	0
24679700	55	1	2	74.5	163	28.04	92	17	96	90	36.94	18.1	3.22	290	11	13.6	33.4	3.2	0.5	20	24	351	7	0.5	0.16	2.19	0.53	4.25	1	139	4.1	8.6	102	200	7.23	1.68	13					15.6	27.6	1.5	0	0	0	0	0
28634286	54	1	1	112.1	170	38.79	98	18	100	89	36.72	17.5	4.22	126	15.9	14.5	44.5	2.5	0.7	67	274	911	28	2.1	0.84	11.2	0.96	5.8	2	133	3.6	6.7	100	248	7.42	2.4	17	32	89	21	1.05	11.4	27.1	0.9	1	234	1	4	1
25485318	54	1	1	158.53	188	44.85	110	17	93	62	36.72	12.6	2.92	345	8.4	13.9	26.9	2	0.4	42	47	159	9	0.8	0.4	4.5	0.5	6.95	1	133	3.8	7.8	97	211	7.42	1	14	42	39	28	1.04	15.8	29.3	1.4	0	0	0	0	1
23044946	54	1	1	85.8	183	25.62	88	13	94	94	35.89	9.1	4.07	208	14.2	14.6	39.8	4.3	0.6	38	52	555	56	13.3	3.09	13.02	0.61	3.4	2	135	2.6	7.4	99	73	7.12	2.64	21	31	86	11		12.3	26.8	1	0	0	0	0	1
28598367	54	1	1	107.5	183	32.1	83	30	100	92	35.56	12.9	3	219	9.2	14.4	27.2	2	0.1	26	42	293	66	4	2	33	1.85	7.2	2	137	5.4	7.6	106	834	7.21	3.7	23	40	38	17		11.3	25.7	0.9	1	299	0	0	1
29850523	54	1	1	107.9			99	18	100	101	37.11	8.6	4.09	122	13.4	13.4	30	2.9	1.7	115	161	1104	20	0.8	0.28	6.9	0.76	4.62	1	140	3.9	6.2	112	270	7.35	2.2	13	37	116	21	1.08	13.2	23.6	1.1	0	0	0	0	1
20657916	54	1	1	81.3	173	27.16	84	13	93	113	37.22	32.3	5.12	128	18	14.2	49.5	3	2.9	129	70	350.8	27	1.3	0.43	9	0.37	4.73	2	139	4.7	8	105	117	7.46	1.1	12				1.03	15.7	29.2	1.4	0	0	0	0	1
26637672	54	1	1	79.1	183	23.62	149	29	96	84	36.67	12.2	2.1	317	7.1	14.3	21.2	3.3	0.5	80	54	274.2	8	0.6	0.18	2.42	0.44	4.33	1	132	3.9	8	98	148	7.4	1.45	13					15.9	30.7	1.5	0	0	0	0	0
21280336	54	1	1	105.9			82	17	90	109	36.67	13.5	3.98	248	12	13.8	34.1	2.5	0.8	51	27	182	12	0.9	0.36	4.8	0.44	5.52	1	138	4.1	9.2	96	140	7.42	1.1	14	49	90	33	1.14	13.8	31.4	1.3	0	0	0	0	0
22554394	54	1	2	98			94	18	99	87	36.72	4.1	3.12	96	10.3	14.6	29.2	4.2	1	175	200	326	9	1	0.24	2.14	0.19	3.48	1	137	3.4	8.7	104	178	7.4	0.8	20	22	113	14		12.9	30.5	1.1	0	0	0	0	0
25507713	54	1	1	83.7	175	27.33	156	22	96	86	39.28	15.9	3.23	304	10.1	14.4	30	2.2	0.4	15	14	327	12	0.9	0.41	5.45	0.73	6.55	1	131	3.7	7.9	96	178	7.46	1.6	13	39	100	29	1.08	15.4	29.3	1.4	0	0	0	0	0
22276033	54	1	1	92.1			113	26	93	105	37.06	15.7	3.86	205	12.11	13.4	36	3.4	1.6	10	28	597	12	0.6	0.18	3.53	0.56	3.94	1	137	4.4	7	106	284	7.31	1.9	23	31	42	16	1.08	11.4	34	1.1	0	0	0	0	0
23867118	54	1	2	78.85	152	34.13	127	19	94	76	37.17	15.5	3.46	263	10.4	13.2	31.8	2.3	0.5	21	16	505	11	0.6	0.26	4.78	0.52	5.74	1	141	3.6	7.7	105	170	7.47	1.2	8				1.09	13.2	34.4	1.1	0	0	0	0	0
23096626	53	1	1	120.6	180	37.22	107	24	96	82	34.94	19.1	4.42	436	13.6	13.2	39.3	3.5	0.3	10	9	153	76	3.2	0.91	21.71	0.37	3.77	2	136	4.9	7.9	110	354	7.16	1.3	17	37	66	14	1.09	12.1	21.8	1	0	0	0	0	1
22492436	53	1	1	107.7	185	31.47	110	25	96	48	36.83	19.7	3.57	247	12.3	13.1	36.1	1.8	1.5	44	76	164	27	1.2	0.67	15	1.5	7.28	2	131	3.4	7.6	97	159	7.43	2.7	11	29	92	20	1.07	14.9	29.5	1.4	1	70	0	0	1
27368392	53	1	1	89.8	173	30	93	15	97	71	37.78	20.7	3.28	214	10.8	12.1	31.3	3.3	0.6	83	299	694	16	1.1	0.33	4.85	1.33	3.67	1	137	3	8.6	98	169	7.32	4.4	23	48	375	26	1.18	15.2	31.9	1.4	1	86	0	0	1
20181511	53	1	1	71.5			99	33	92	96	39.17	15.4	3.72	91	15.5	13.1	42.7	3.7	1.5	37	36	414.3	16	0.8	0.22	4.32	0.84	3.54	1	132	4.6	8.5	95	131	7.29	3.1	17	59	22	30		13.68	42.07	1.11	0	0	0	0	1
24743178	53	1	2	72.4	173	24.19	116	21	95	96	38	11.5	3.5	163	11	16.2	32.2	2.4	1.3	24	103	630	7	0.4	0.17	2.92	0.71	6.75	1	142	3.1	6.4	99	190	7.42	1.7	13	45	88	30	0.87	19.9	28.2	1.8	0	0	0	0	1
24438764	53	1	1	70.5	173	23.56	80	9	98	88	37.61	11.2	4.33	234	13.5	13.4	37.5	4.3	0.7	40	28	315.2	20	0.9	0.21	4.65	0.23	3.12	1	139	3.8	9.3	102	89	7.39	1	13	36	158	23	1.16	14.7	25.1	1.3	0	0	0	0	1
25437095	53	1	2	51.3	160	20.04	102	18	97	86	36.5	6.5	3.86	522	11.7	13.7	36.7	3.3	0.6	68	61	320.2	13	1.1	0.33	3.94	0.76	4.15	1	138	4.8	9.8	102	99	7.29	2.5	13					11.7	25.6	1.1	0	0	0	0	1
23430532	53	1	1	90			135	54	95	96	36.61	13.3	3.63	236	10.9	15.4	31.3	2.3	14.2	36	48	372	26	0.7	0.3	11.3	3.37	6.7	2	145	3.9	8.5	109	87	7.38	7.74	10					61.8	46.7	5.8	0	0	0	0	0
23642501	53	1	1	71	163	26.72	108	33	91	97	37.89	19.5	3.25	369	10.4	13.8	30.9	3.1	0.3	22	41	457	11	0.7	0.23	3.55	0.68	4.45	1	136	4.7	9.2	101	144	7.37	2.1	17				1.2	15.4	24.6	1.4	0	0	0	0	0
27610097	53	1	2	123.6			136	20	94	93	38.78	16.9	3.94	213	10.9	14.1	33	2	0.5	38	41	241	14	0.5	0.25	7	0.85	7.05	1	142	3.3	8.1	104	188	7.55	1.7	13	35	65	30	0.96	13.3	22.3	1.2	1	0.1	0	0	0
29961750	53	1	2	67.4	170	23.32	114	14	99	135	36.61	9.7	3.06	116	10.5	11.8	31.9	2.5	0.7	12	20	264	17	0.4	0.16	6.8	1.04	4.72	1	143	3.5	7.4	114	91	7.22	2.6	10	67	26	29	1.12	17	34.1	1.6	0	0	0	0	0
23753109	53	1	1	163.3	188	46.2	77	24	70	72	35.06	9.4	4.38	193	10.3	17.4	35.3	2.6	0.4	16	42	502	11	0.7	0.27	4.23	0.23	6.69	1	143	3.4	8.5	103	146	7.12	0.6	9	105	91	36	1.15	34.3	44.4	3.5	1	626.67	1	8	1
22420026	52	1	2	37	145	17.6	89	19	98	82	35.94	10	3.8	185	11.5	13.2	32.2	2.8	2.9	9582	17508	11995	47	3.4	1.21	16.79	1.29	4.71	2	117	4.8	7.3	89	35	7.42	3.6	21	19	51	13	0.82	49.1	67.9	5.6	1	254.47	1	10	1
23202662	52	1	2	98	150	43.56	161	40	96	69	36.61	3.7	5.49	248	16.3	13.4	50.6	1.4	1.2	27	84	312	21	1.6	1.14	15	4.64	9.57	2	141	4.6	7	108	135	7.21	6.5	21	37	77	16	1.06	16.2	24.5	1.5	1	808.38	1	26	1
25042289	52	1	1	120	175	39.18	121	14	96	102	38.22	10.8	4.03	198	12.1	15.4	36.9	2.7	4.2	58	44	724	17	0.7	0.26	6.3	0.33	5.7	1	144	4	7.4	105	137	7.33	0.9	10	57	99	31	1.05	11.6	37.2	1.1	1	21	0	0	1
21310093	52	1	2	74.1	163	27.89	109	18	95	83	36.94	5.8	3.11	156	10.4	18.1	30.2	2.6	11.9	84	332	405	7	0.4	0.15	2.69	0.5	6.96	1	135	3.7	7.4	97	99	7.47	1.3	20	24	245	22	0.96	18.9	37.5	1.7	0	0	0	0	1
26102633	52	1	2	91.25	165	33.52	123	20	100	81	37.17	13.1	4.02	424	12	14.5	34.8	3.4	0.9	140	119	280	13	0.7	0.21	3.82	0.85	4.26	1	137	3.5	8.5	104	126	7.38	2.9	16	39	402	24	1.16	12.7	24.2	1.2	1	15.73	0	0	1
20905334	52	1	1	81.5			135	28	94	87	36.56	12.6	3.12	342	8.6	14.3	28	1.7	0.2	10	19	273	19	0.9	0.53	11.18	1.06	8.41	2	126	9.7	8.2	100	1638	7.43	1.8	16	36	73	25	1.03	13	34.1	1.2	0	0	0	0	1
27197708	52	1	1	56.1			100	18	98	95	37.28	7.1	3.68	94	11.4	14.5	34.2	2.2	1.4	62	102	218	4	0.7	0.32	1.82	0.95	6.59	1	135	3.6	6.9	100	82	7.36	2.1	11	52	24	31	1.06	11.2	44.9	1	0	0	0	0	0
22096721	52	1	2	115.65	168	40.98	115	28	89	101	37.17	17.4	4.15	297	11	14.9	34.4	2.9	0.6	22	22	552	16	1	0.34	5.52	0.45	5.14	1	143	4	7.7	111	229	7.38	1.3	15	42	80	26	1.07	14.8	24.2	1.4	1	33.13	0	0	0
20840205	52	1	1	109.3	180	33.73	108	29	93	106	37	12.6	3.08	332	9.6	13.8	29.7	3.2	0.7	117	151	609	22	0.6	0.19	6.88	0.38	4.31	1	147	3.6	7.8	109	169	7.39	1.2	15					13	27.8	1.2	0	0	0	0	0
28857998	52	1	1	87.7	168	31.07	92	14	95	80	36.33	12.2	3.74	145	10.4	19.2	33.1	2.2	0.4	127	650	5390	21	2.2	1	9.55	1.86	8.73	2	146	3.7	9.3	114	130	7.27	4.1	12	49	123	23	1.27	16.7	23.5	1.5	1	244.58	1	8	1
20024364	52	1	1	97.8	183	29.2	132	42	91	115	37.17	14.6	3.97	272	14	14.6	40.8	3.1	0.3	34	90	322	16	0.7	0.23	5.16	0.55	4.71	1	138	3.5	7.4	105	128	7.39	1.7	16	32	61	20	1.22	14.6	34.3	1.3	1	528	0	0	1
21066640	52	1	1	109	178	34.4	118	13	95	107	36.56	7.9	2.22	172	8.5	25.3	23.7	2.2	10.4	22	77	274	14	1.1	0.5	6.36	5.14	11.5	1	133	3.3	7.7	87	123	7.32	11.3	30	44	38	24	0.95	17.5	60.4	1.6	1	81.6	1	3	1
26065396	51	1	1	172	183	51.36	147	34	89	69	37.33	38	6.68	173	17.8	15.4	56.5	3.4	4	159	111	744	35	1.8	0.53	10.29	1.71	4.53	2	140	6.7	5.7	103	347	7.21	5.8	19	56	43	24	0.89	15.2	23.7	1.4	0	0	0	0	1
25124512	51	1	1	124	185	36.23	78	19	98	60	36.61	10.9	3.74	314	12.3	13.1	37.3	3	0.5	83	198	516	59	7.4	2.47	19.67	0.37	4.37	2	142	3.9	8.3	105	164	7.23	1.1	22	46	163	20	1.06	12.5	28.8	1.2	1	70	1	8	1
24510713	51	1	1	88.6	178	27.96	126	33	90	107	38.22	7.91	2.77	17	8.7	14.3	23.2	2.9	4.1	1730	2780	3460	18	1.1	0.38	6.21	1.14	4.93	1	130	3.8	7.1	101	149	7.4	3.3	16	32	72	21	1	21.6	48.2	2.1	1	379	0	0	1
21781012	51	1	1	83.5	175	27.27	164	22	96	85	37.22	0.1	3.8	42	11.1	12.1	32.2	3.3	0.6	46	11	132	25	0.9	0.27	7.58	1.33	3.67	1	137	3.4	7.9	105	158	7.34	4.4	16	38	45	21	1.01	12.1	26.7	1.1	1	28.13	0	0	1
26343739	51	1	2	87.1	168	30.86	87	16	96	92	37.33	6.9	3.99	109	15	16.6	44.8	3.6	0.7	69	112	496.2	8	0.6	0.17	2.22	0.53	4.61	1	137	3.9	7.8	101	188	7.37	1.9	16	43	102	26		11	24.4	1	1	36	0	0	0
26617582	51	1	1	101.4			84	21	96	89	37.28	3	3.39	49	10.6	17.3	31.5	3	0.8	227	508	564	7	0.7	0.23	2.33	0.65	5.77	1	137	3.9	7.9	94	116	7.36	1.94	19					11.5	27.9	1.1	0	0	0	0	0
27702048	51	1	1	118.4			97	24	96	101	38.78	10.9	2.47	475	7.7	14.1	23.5	2.9	0.8	24	32	508	32	1.5	0.52	11.03	0.31	4.86	2	150	4.5	8.7	113	100	7.5	0.9	17	33	77	27	1.17	14.1	27.6	1.2	1	6.1	0	0	0
22852513	51	1	2	63.37	163	23.85	107	12	96	73	38.28	7.2	3.75	136	13.1	17.1	38.4	2.8	0.9	17	30	311	6	0.5	0.18	2.14	0.18	6.11	1	133	4.5	8.4	105	105	7.18	0.5	15	50	82	20	1.27	12.6	28.4	1.1	1	11	0	0	0
28384013	51	1	1	102.2			89	17	99	99	38.39	18.3	3.09	526	10.8	16.5	32.7	3.1	0.5	27	29	358	17	0.6	0.19	5.48	0.29	5.32	1	143	4	9	104	212	7.4	0.9	19	42	308	27		11.9	28.2	1.1	1	11	0	0	0
20362144	51	1	2	66			92	14	100	92	37.33	7.6	3.5	171	10.8	13.3	24.5	4.1	1	16	18	242.9	9	0.6	0.15	2.2	0.35	3.24	1	143	3.3	8.3	104	88	7.43	1.44	18					13.27	27.1	1.23	0	0	0	0	0
20209669	51	1	1	59.8	163	22.51	72	26	96	97	37.39	20.3	3.66	349	12	13.5	34.8	2.3	2.26	128.4	136.1	288.8	6	0.4	0.17	2.61	1.09	5.87	1	133	3.8	7.9	101	125	7.4	2.51	8					18	33.44	1.7	0	0	0	0	0
28885110	50	1	2	67			106	16	98	115	38.67	12	4.16	260	9.9	19.6	32.1	3.4	0.6	20	21	217	10	0.6	0.18	2.94	0.5	5.76	1	147	3.4	8.3	106	98	7.47	1.7	13	45	319	34	1.11	13.5	27.9	1.2	0	0	0	0	1
29280474	50	1	1	92.3	173	30.84	110	22	100	69	37.06	6.6	3.64	187	11.8	12	35.2	2.1	0.3	25	31	171	55	1.7	0.81	26.19	0.33	5.71	2	131	3.7	5.5	107	466	6.96	0.7	21	31	88	8	0.99	11.3	27.6	1	1	25	0	0	1
22254333	50	1	1	86.9			70	18	100	102	36.83	8.9	3.21	340	9	15.9	27.6	3	0.6	6	13	147	5	0.7	0.23	1.67	0.61	5.3	1	137	3.4	7.8	105	165	7.37	1.82	16					12	26.3	1.1	0	0	0	0	1
23900843	50	1	1	79.5	168	28.17	129	19	95	90	38.39	7.3	2.73	140	8.9	13.9	26.1	2.3	0.9	16	51	1147	16	1.2	0.52	6.96	0.35	6.04	1	146	3.7	7.2	113	112	7.38	0.8	11	40	188	25	1.08	14.4	24.4	1.2	1	11	0	0	0
29836302	50	1	1	67.7			95	21	100	126	36.44	11.8	4.04	103	11.7	16.1	37.5	4	0.4	9	11	144	24	1.1	0.28	6	0.81	4.03	1	144	4.3	8.8	112	97	7.28	3.22	13					13.2	40.5	1.2	0	0	0	0	0
23015787	50	1	1	88			86	22	94	135	36.83	13.6	5.05	162	15.4	15.2	45	4.1	0.8	25	42	292	11	0.8	0.2	2.68	0.27	3.71	1	133	4.3	9	97	129	7.41	1.1	14	53	156	35		12	28.8	1.1	0	0	0	0	0
29722456	50	1	1	70.2	175	22.92	128	32	96	96	36.78	12.8	4.17	170	14	13.6	39.4	2.4	0.6	72.2	81	365	3	0.8	0.33	1.25	1.5	5.67	1	140	4.7	6.1	112	203	7.29	3.6	8	42	72	21	1	12.7	25.2	1.2	0	0	0	0	0
25198442	50	1	1	53.8			83	21	98	99	36.89	13.3	3.91	273	11.4	15.3	32.9	3.8	11.3	53	31	183	9	0.8	0.21	2.37	0.32	4.03	1	137	3.9	8.9	101	105	7.43	1.2	15	42	49	29		17.7	31	1.6	0	0	0	0	0
28586233	50	1	2	32.9			55	9	95	114	36.78	6.6	3.33	265	9.9	16.2	29.7	3	0.3	8	16	148	18	0.5	0.17	6	0.67	5.4	1	144	3.6	8.7	108	114	7.28	2	14				1.44	13.9	29.6	1.2	0	0	0	0	0
22722978	50	1	1	39.8			86	11	95	88	35.94	13.6	4.63	333	14.2	13.1	39.1	3.5	0.3	19	13	130	16	0.8	0.23	4.57	0.46	3.74	1	135	3.7	7.7	98	140	7.4	1.61	13					9.4	21.1	0.9	0	0	0	0	0
22329213	49	1	1	83			98	11	94	114	36.72	15.4	5.63	231	17	13.8	50.3	4.5	1.8	19	9	163	20	0.8	0.18	4.44	0.24	3.07	1	143	3.2	9.1	105	118	7.45	1.1	15	42	94	30		30.9	39	3	0	0	0	0	1
22707346	49	1	1	86	165	31.59	80	22	100	87	37.67	10.1	3.02	109	10.4	12.8	28.4	3.4	0.8	36	70	406	19	1.3	0.38	5.59	0.47	3.76	1	136	4.3	8.2	112	124	7.41	1.6	7	38	399	25	1.3	16	27.2	1.4	0	0	0	0	1
29679473	49	1	1	97.6	180	30.12	79	16	94	88	36.5	4.2	2.99	228	9.1	15	28	2.5	0.6	38	27	307	7	0.9	0.36	2.8	0.6	6	1	141	3.5	8.1	108	179	7.44	1.5	10	43	244	30	1.15	14.4	26.5	1.2	0	0	0	0	1
24237197	49	1	2	75.9	175	24.78	101	13	100	58	36.89	19.2	2.5	143	8	16.2	23.9	2.4	6.57	19	31	458	99	3.4	1.42	41.25	1.92	6.75	2	134	4.3	8.5	101	598	7.31	4.6	17	25	158	13	1.23	47.9	35	4.4	1	5.75	0	0	0
26134517	48	1	2	67.4			68	12	95	112	36.78	6.7	3.36	83	11	14.7	32	3.1	1	5445	8609	4565	47	5.2	1.68	15.16	0.42	4.74	2	134	4	7.7	98	118	7.35	1.3	17	37	78	21		15.3	26.8	1.3	0	0	0	0	1
21696822	48	1	1	147.3			103	26	98	108	37.5	10.5	3.43	526	9.5	15.6	29.1	2.8	0.7	53	53	278	10	0.6	0.21	3.57	0.32	5.57	1	140	3.4	8.7	102	154	7.47	0.9	10	46	107	34	1.14	14.5	23.2	1.3	1	70.97	0	0	1
26685136	48	1	1	128			147	26	97	92	36.56	5.8	3.74	91	11.4	16.9	36.2	3.2	0.7	75	68	363.2	7	0.7	0.22	2.19	0.38	5.28	1	136	3.5	8.3	105	130	7.24	1.2	10					13.9	31.2	1.3	0	0	0	0	1
20343203	48	1	1	87.4			85	11	100	113	36.83	7.8	3.29	109	10.7	15.6	29.9	2.9	3.4	144	231	432	11	0.6	0.21	3.79	0.79	5.38	1	134	3.6	8.2	105	210	7.34	2.3	9	42	37	24	1.01	11.6	30.8	1.06	0	0	0	0	1
21801920	48	1	2	61.55			83	12	100	73	37.06	12.79	3.941	192.4	11.81	13.86	35.45	3.6	0.3	35	58	267	8	0.6	0.17	2.22	0.56	3.85	1	141	4.3	7.4	108	113	7.27	2	14	47	285	23	1.1	11.4	26.2	0.9	1	153.1	0	0	1
27801141	48	1	2	89.4	163	33.65	107	23	100	61	36.17	12.5	2.29	190	7.9	14.5	23.6	2.8	8.1	54	143	400	53	3.7	1.32	18.93	0.98	5.18	2	131	4	6.7	102	91	7.35	2.75	19					18.1	32.6	1.6	0	0	0	0	0
24562790	48	1	1	73.3			111	25	92	109	37.39	4.9	3.45	42	12.5	12.9	38.1	3.1	4.2	34	97	316	4	0.5	0.16	1.29	0.94	4.16	1	136	3.3	7.2	93	185	7.43	2.9	17	42	92	29	1.02	14.5	32.3	1.3	0	0	0	0	0
20636887	48	1	1	75.1			122	19	100	108	36.22	11.2	4.05	247	11.7	13.8	35.6	4.5	0.4	56	93	374	8	0.9	0.2	1.78	0.87	3.07	1	128	4.5	7.9	92	173	7.43	3.9	30	32	31	22		10.9	28.29	1	0	0	0	0	0
29683909	48	1	1	109.5	178	34.56	114	30	94	96	36.94	6.3	4.06	182	13.5	12.4	35.7	3	0.9	19	34	380.4	8	0.7	0.23	2.67	0.43	4.13	1	129	4.3	7	109	256	7.37	1.3	5	25	106	15	1.03	13.3	32.4	1.2	0	0	0	0	0
27645140	48	1	2	62.1	160	24.26	119	15	100	70	37.83	4.8	3.56	293	9.8	14.5	29.5	3.2	1	22	35	128	10	0.7	0.22	3.13	0.31	4.53	1	142	3	6.9	113	108	7.29	1	12	40	195	20	0.98	14.1	26.4	1.2	1	3	0	0	0
27998706	47	1	1	69.67			94	13	91	76	36.67	5.1	2.18	64	7.6	19.2	21.9	2.2	7.8	65	297	353	8	0.3	0.14	3.64	1.59	8.73	1	126	3.9	8.2	88	69	7.37	3.5	21	42	395	25	0.87	18	25.3	1.6	1	9.87	0	0	1
24559207	47	1	1	90			121	29	94	79	37.44	11.6	4.16	56	14.1	13.6	40.6	2.8	4.4	113	166	640	22	1.2	0.43	7.86	0.79	4.86	2	135	4.1	7.3	105	116	7.03	2.2	11	42	144	12	0.94	15.3	34.2	1.3	0	0	0	0	1
20239679	47	1	1	104.9	178	33.11	113	14	95	103	37.33	19.7	3.3	572	9.7	14.2	29.4	3.2	0.6	90	57	343.4	9	0.7	0.22	2.81	0.38	4.44	1	135	4.3	8.4	101	149	7.5	1.2	14	33	91	27	1.17	13.2	26.9	1.1	0	0	0	0	0
26540286	47	1	1	75.7	168	26.82	120	35	95	110	38.17	11.5	3.27	140	11.3	14.2	34.2	2.8	1.8	42	80	391	7	1	0.36	2.5	0.5	5.07	1	136	3.9	8.3	99	116	7.49	1.4	13	40	47	31	1.01	12.6	30.2	1.2	0	0	0	0	0
22660479	47	1	1	82.1			143	23	96	108	39.39	15.4	4.01	465	9.7	18	32.6	2.5	0.3	15	13	469	13	1.2	0.48	5.2	0.36	7.2	1	135	4.3	8	105	206	7.42	0.9	17					12.6	34.2	1.2	0	0	0	0	0
26609525	47	1	1	108.4	188	30.67	125	27	97	95	36.67	12.9	6.59	184	18	17.7	54.3	3.9	1.7	35	37	423	9	1	0.26	2.31	1.21	4.54	1	140	5	7.9	112	236	7.26	4.7	15	9	44	27	1.02	14.6	30.9	1.4	0	0	0	0	0
28801378	47	1	2	66.8			120	10	97	78	37.39	7.2	3.92	287	11.3	13.7	32.7	3.8	0.3	19	19	117	4	0.5	0.13	1.05	0.18	3.61	1	134	4	8.4	98	109	7.36	0.7	13	56	63	33		12.2	26.8	1	0	0	0	0	0
24535259	47	1	2	70.7			105	18	96	78	38.06	11.9	3.3	134	11.6	14.7	34.4	2.9	1	16	28	232	3	0.5	0.17	1.03	0.24	5.07	1	142	3.5	7.2	110	79	7.41	0.7	16	36	42	24		11.9	30.7	1.1	0	0	0	0	0
22581150	47	1	2	77	165	28.28	141	20	100	69	38.39	7.7	2.82	110	9.5	13.8	28.8	2.7	1.2	126	251	302	14	0.9	0.33	5.19	0.52	5.11	1	141	4.1	5.7	117	142	7.14	1.4	12	51	133	18	0.97	15.8	38.9	1.4	1	4.7	0	0	0
22127025	47	1	2	48			89	24	99	112	36.89	7.6	3.64	237	12.2	15.1	36.2	4.1	0.8	62	125	234	12	0.9	0.22	2.93	0.48	3.68	1	137	3.6	8.5	99	107	7.35	1.98	19					12.7	31.6	1.2	0	0	0	0	0
26276398	47	1	2	89.8	157	36.43	125	30	96	91	38.33	10.3	3.37	234	10.7	13.4	33	3.1	0.9	22	25	499	4	0.3	0.1	1.29	0.26	4.32	1	139	3.2	7.6	106	106	7.43	0.8	13					14.1	32.6	1.3	0	0	0	0	0
28852013	46	1	1	108.8			101	32	92	104	36.94	6.8	4.77	127	15.6	13.2	45	3.1	2.1	88	172	664	14	0.9	0.29	4.52	1.61	4.26	1	128	4.6	6	98	234	7.43	5	12	29	68	20	0.91	14.4	25.4	1.3	0	0	0	0	1
28060710	46	1	2	79.3	160	30.98	107	28	100	91	38.17	20.8	2.2	148	4.8	19.9	16.6	2.9	1.4	7820	12530	11600	38	1.7	0.59	13.1	1.21	6.86	2	133	3.5	7.7	96	96	7.44	3.5	24	24	441	17	0.98	36.9	33.9	3.3	1	139	0	0	1
23863622	46	1	1	98.1	168	34.76	129	22	96	129	37.11	11.9	4.47	165	13.7	13.1	41	2.5	0.9	53	37	566	18	0.9	0.36	7.2	0.8	5.24	1	141	4	6.8	98	181	7.41	2	13	48	54	31	0.94	13.1	25	1.2	1	398	0	0	1
27885031	46	1	1	97.3	183	29.05	108	16	97	73	38.06	8.7	3.79	155	14.3	13.5	38.2	2.9	1.2	64	113	514	14	2.3	0.79	4.83	0.72	4.66	1	144	5.7	5.2	110	140	7.07	2.1	21	79	54	24	0.8	12.5	33.9	1.1	1	80	0	0	1
23835483	46	1	1	113.7			94	20	95	101	36.56	28	3.84	527	11.2	14.6	34.5	2.2	0.3	68	70	292	52	1.6	0.73	23.64	0.73	6.64	2	127	5.1	8.3	91	170	7.21	1.6	18	70	115	30	1.12	14.4	33.8	1.3	0	0	0	0	1
24480054	46	1	2	115.9			107	27	94	87	37.06	23.5	4.55	188	13.1	13.7	40	2.2	0.7	19	40	695.3	45	1.8	0.82	20.45	1.36	6.23	2	133	4.7	8.1	104	90	7.3	2.99	17					12.1	32	1.1	0	0	0	0	1
27400522	46	1	1	89	173	29.74	126	24	98	95	37.28	11.3	3.58	133	12.6	14.6	33.8	2.4	1.5	85	117	537	18	1.2	0.5	7.5	1.08	6.08	1	131	4.4	4.4	101	152	7.4	2.6	9	38	39	24	0.74	11.5	31.5	1.1	1	206	0	0	1
22273102	46	1	1	112.4			134	22	95	119	37.33	18.5	4.76	239	14.4	13.7	43.1	3	0.8	33	14	252	15	1.1	0.37	5	0.9	4.57	1	142	4	8.2	104	265	7.38	2.7	19	45	39	28	1.05	16.1	25.3	1.5	0	0	0	0	0
29843410	46	1	2	68			132	20	94	113	37.17	15.3	4.52	305	12.6	13.2	34.9	2.6	0.4	242.2	528.7	330	3	0.6	0.23	1.15	0.27	5.08	1	135	3.7	7.7	113	217	7.36	0.7	9	30	67	18	1.17	13.3	27.9	1.2	0	0	0	0	0
23961896	46	1	1	96.9			76	11	90	77	36.56	15.2	3.53	587	10.3	15.2	31.6	3.5	0.2	12	14	150	35	1.5	0.43	10	0.2	4.34	2	132	3.8	8.7	95	108	7.42	0.7	14					13.3	27.7	1.2	0	0	0	0	0
20732305	46	1	2	77.1	168	27.32	88	26	97	53	38.72	5.6	3.54	129	11.5	15.4	33.2	2.6	1.5	2095	3128	641	19	1.2	0.46	7.31	0.88	5.92	1	147	3.3	7.6	119	90	7.38	2.3	13	31	94	19	1.12	18	41.8	1.6	1	1.35	0	0	0
20357427	46	1	2	66.1	168	23.42	101	23	100	79	37.83	11.5	3.59	194	12.5	12.6	34.8	2.2	0.6	11	32	294	8	0.5	0.23	3.64	0.79	5.73	1	137	3.8	6.6	111	114	7.38	1.73	8	36	126	22		14.9	31.5	1.3	0	0	0	0	0
20561449	46	1	2	65			133	40	100	119	36.39	14.5	3.88	136	14.6	16.5	43.5	4.5	0.6	31	92	420	7	1.1	0.24	1.56	0.76	3.67	1	134	6.3	8.4	100	288	7.13	3.4	34	22	37	8		15	25.3	1.3	0	0	0	0	0
25895527	46	1	2	90.1			80	16	100	76	35.83	19.1	3.58	211	10.4	14.9	30.8	2.7	0.6	210	187	341.1	12	0.7	0.26	4.44	1.06	5.52	1	138	4.4	8.4	110	158	7.35	2.86	13	37	198	21	1.24	14.7	21.4	1.3	0	0	0	0	0
22540021	46	1	2	79.5	170	27.51	131	20	100	71	36.89	13.6	4.01	220	12.8	13	36.4	2.9	0.6	20	28	220	35	1.1	0.38	12.07	0.52	4.48	2	125	3.6	11.3	100	353	7.22	1.5	21	30	176	13		9.8	27.2	0.9	1	39.63	0	0	0
23028159	46	1	2	127			84	11	100	61	35.22	37.6	4.52	385	12.9	17.7	38.7	1.7	5.7	74	185	473	9	0.4	0.24	5.29	1.18	10.41	1	137	3.7	7.3	107	85	7.47	2	13	29	388	22	1.06	15.7	31.3	1.4	1	246.5	0	0	1
27583511	45	1	1	86.3	168	30.58	120	24	99	76	37	12.6	4.3	130	14.9	15.6	45.6	1.7	4.7	93	177	572	21	2.1	1.24	12.35	2.41	9.18	2	134	3.4	6.8	94	127	7.26	4.1	15	62	26	29	0.99	12.4	32.2	1.1	1	145.1	1	6	1
21408888	45	1	2	107.75	160	42.09	122	25	95	68	38.94	15	3	240	9.3	15.8	27.8	2.3	0.7	119	80	237	7	0.4	0.17	3.04	0.78	6.87	1	135	4.1	7.3	107	153	7.42	1.8	9	34	199	23	1.06	15.8	44.5	1.5	1	142.97	0	0	1
27523941	45	1	2	64.2			97	9	97	71	36	7.8	2.21	57	8.6	14	23.2	2.7	10.7	1083	3975	284	56	3.7	1.37	20.74	1.22	5.19	2	125	3.2	6.6	73	171	7.44	3.3	25	48	113	34	0.69	28.5	33	2.8	1	17.5	0	0	0
21744824	45	1	1	85.6			105	18	92	102	36.39	12	4.35	124	13	15.4	40.6	3	0.6	19	27	930	8	0.6	0.2	2.67	0.3	5.13	1	141	3.9	5.7	102	109	7.26	0.9	15	54	77	25	2.13	13.6	30	1.2	0	0	0	0	0
26812375	45	1	1	76.9	170	26.61	87	15	98	85	36.22	4.8	3.52	254	11.3	15.9	34.9	3.4	1.8	29	49	321	35	1.6	0.47	10.29	0.53	4.68	2	142	4.3	8.8	108	123	7.06	1.8	19	61	85	18	1.6	14.8	27.4	1.3	1	78.27	0	0	1
25315909	44	1	2	95.3			97	20	95	137	36.83	18	4.52	326	11.2	19.3	39	3.3	0.5	37	54	340	10	1.1	0.33	3.03	1.15	5.85	1	142	4.5	7.9	105	169	7.32	3.8	16	37	59	20	1.04	13.46	27.97	1.32	0	0	0	0	1
22064682	44	1	1	105			91	20	89	104	36.61	28.8	3.64	218	10.8	12.9	34.3	2.1	1.5	46	51	354	35	1	0.48	16.67	0.57	6.14	2	137	4.1	8.1	103	100	7.48	1.2	15	33	88	25	1.19	13.3	28.2	1.2	1	201	0	0	1
20998896	44	1	1	88.7	175	28.96	102	22	100	77	39.72	10.6	3.37	346	9.9	14.7	30.3	3	3.9	204	211	212	17	0.5	0.17	5.67	0.37	4.9	1	147	3.9	9.5	111	151	7.47	1.1	14	39	155	29	1.3	15.7	27.6	1.4	1	85.58	0	0	1
26519429	44	1	1	98.1			118	25	96	94	37.72	24.5	3.02	353	8.8	13.7	26.3	2.5	0.9	91	83	489	10	0.7	0.28	4	0.62	5.48	1	138	3.6	7.3	101	106	7.37	1.56	16					16.8	27.5	1.6	0	0	0	0	1
26302402	44	1	1	66.6			113	13	96	89	37.83	9.6	3.26	174	9.8	15.3	28.3	3.7	0.6	15	21	385.8	6	0.7	0.19	1.62	0.36	4.14	1	133	4.1	8.9	97	142	7.4	1.34	18					13.8	32	1.2	0	0	0	0	0
25879119	44	1	2	70			71	16	100	91	36.94	3.3	2.57	163	8.4	16.3	27	2.9	0.5	32	81	385.4	15	0.6	0.21	5.17	0.81	5.62	1	136	3.7	7.3	107	113	7.36	2.34	12					11.5	29.7	1.1	1	4	0	0	0
29146802	44	1	2	67.7	157	27.47	112	20	100	100	36.56	34.2	2.54	218	8.5	15.5	24.4	1.6	4.9	41	106	217	33	5.2	3.25	20.63	1.5	9.69	2	138	2.4	7.1	104	237	7.21	2.4	25	28	36	12	0.9	23.6	37.1	2.2	1	333.3	1	20	1
20797749	43	1	2	93	173	31.07	106	21	95	112	37.11	17.2	3.44	215	10.8	14.6	32.3	3	0.2	18	38	564	9	0.8	0.27	3	0.67	4.87	1	135	4.4	5.7	116	123	7.23	2	11	42	73	18	0.89	13	33.4	1	1	130.2	0	0	1
23236831	43	1	2	65.8			103	23	100	102	36.78	6.2	3.56	147	13.2	15.2	37.5	2.5	3.6	1625	3261	403	37	2.5	1	14.8	0.92	6.08	2	128	4.3	7.7	94	97	7.38	2.3	25	25	77	15		20.6	31.7	1.9	0	0	0	0	1
25101147	43	1	1	81.3	178	25.66	102	18	100	52	36.83	4.5	2.9	31	10.3	14.7	30	3.5	4.3	343	615	421	7	0.9	0.26	2	0.4	4.2	1	129	3.4	6.8	95	107	7.32	1.4	28	23	186	12	1.11	11.4	25.8	0.9	1	1	0	0	1
29598170	43	1	2	82.5			110	23	98	108	36.78	9.1	4.03	149	11.8	16.9	36	3.1	1.7	32	32	360	3	0.5	0.16	0.97	1.52	5.45	1	132	3.8	7.7	98	232	7.41	4.7	19				0.9	12.6	28.81	1.2	0	0	0	0	0
25186323	43	1	1	101.2	183	30.22	89	28	97	76	36.72	0.4	1.96	118	7.3	21.9	21.2	2.9	2.4	55	36	537	11	0.5	0.17	3.79	0.65	7.55	1	133	2.8	6.5	99	100	7.39	1.88	9					12.9	21.1	1.1	0	0	0	0	0
23254292	42	1	2	101.65	163	38.26	139	27	95	58	39.39	9.1	4.34	219	14.4	16.6	47.3	2.2	0.4	25	131	970	26	3.1	1.41	11.82	1.23	7.55	2	138	5.8	3.4	120	99	7.09	2.7	12	49	46	16	0.66	14.4	41.3	1.2	1	292.8	1	6	1
26862398	42	1	1	112	175	36.57	133	31	94	93	37.78	9.2	4.68	287	13.6	14.1	35.5	3	0.3	19	18	278	7	0.4	0.13	2.33	0.47	4.7	1	135	4.3	6.4	107	243	7.39	1.4	16				1.06	14.2	31	1.3	0	0	0	0	1
25881346	42	1	2	88.9	168	31.5	124	31	94	71	37.5	10.1	4.07	197	14.3	14.1	41.6	2.4	1.1	138	219	638	20	2	0.83	8.33	0.63	5.88	2	137	4.1	6.6	113	124	7.38	1.5	9	30	84	18	0.83	14.3	47.6	1.2	1	422.23	0	0	1
25155226	42	1	2	78.6	160	30.7	85	18	91	99	37.11	8.7	4.19	354	12.2	16.3	37.6	3	0.4	11	23	131	6	0.3	0.1	2	0.93	5.43	1	131	3.6	8.3	92	92	7.5	2.8	11	37	169	30	1.04	16.4	31.9	1.5	0	0	0	0	0
23479117	42	1	2	83.3			105	27	98	109	37.56	5.5	4.22	143	13.2	16.2	37.9	4.1	3	106	249	329	5	0.6	0.15	1.22	0.44	3.95	1	138	3.6	8.2	101	105	7.37	1.8	19					13.7	29.4	1.2	0	0	0	0	0
27682706	42	1	1	68.4			110	26	99	103	37.22	11.9	3.5	65	11.4	15.8	35.2	4.2	0.7	53	105	390	9	1.6	0.38	2.14	0.43	3.76	1	134	5	7.3	99	172	7.13	1.8	36	15	54	5	1.1	11	28.9	1	0	0	0	0	0
24209635	41	1	1	83.9	183	25.05	90	16	100	69	37.67	23.3	3.37	524	10.8	16.9	32	3	1.4	30	48	350	11	0.8	0.27	3.67	0.27	5.63	1	139	4.4	8.9	109	103	7.42	0.8	12	36	83	24	1.19	13.1	21.3	1.1	1	172.77	0	0	1
28748915	41	1	2	70	157	28.4	92	23	100	71	37.56	25	3.85	98	10.9	14	33	3.2	0.4	83	73	275	32	1.1	0.34	10	0.22	4.38	2	141	4.5	6.3	122	373	6.86	0.7	14	21	101	4	1.25	11.6	27.2	1.1	0	0	0	0	1
21241409	41	1	1	78.8			112	23	100	95	39	14	2.48	690	8.1	13.7	24	2.8	0.5	18	46	474	19	0.6	0.21	6.79	0.29	4.89	1	149	4.1	8.4	111	95	7.47	0.8	13	42	105	31	1.12	12.6	24.7	1.1	1	135.87	0	0	1
28451320	41	1	1	77.4	170	26.78	99	21	93	95	37.44	13.9	2.17	364	7.8	15.7	23.2	2.8	6.6	94	339	324	12	0.8	0.29	4.29	1.11	5.61	1	137	3.6	8.8	100	170	7.4	3.11	15					11.2	51.8	1	0	0	0	0	0
27121016	41	1	1	75	170	25.95	129	27	97	99	38.78	13	4.3	173	12	14.2	33.8	3.6	1.1	47	48	219	5	0.6	0.17	1.39	0.28	3.94	1	135	3.6	7.2	107	135	7.43	1	10					11.6	48.9	1.1	0	0	0	0	0
23574450	40	1	1	82.4			103	17	95	80	37.44	10.2	2.47	153	8	15.3	22.7	3.8	3.4	13	33	720	42	5.4	1.42	11.05	0.26	4.03	2	140	3.2	8.8	96	107	7.48	1	19	40	146	29	1.02	14	25.8	1.3	0	0	0	0	1
25820859	40	1	1	100.5	188	28.43	87	22	100	104	37.67	11.6	2.93	549	9.2	12.3	28	2.9	0.6	34	49	411	9	0.5	0.17	3.1	0.48	4.24	1	146	4.8	8.6	110	111	7.37	1.4	14	47	36	28	1.21	12.4	41.5	1.1	1	123.77	0	0	1
28855134	40	1	2	81.5			106	15	99	60	37.67	4.4	3	138	9.8	21.3	29.5	2.9	0.7	31	66	481	26	3.1	1.07	8.97	0.34	7.34	2	143	3.7	8.3	112	107	7.15	1	17	46	207	17	1.11	12.8	26.6	1.1	1	62	0	0	1
26800132	40	1	1	68.1			99	17	96	89	36.89	4.8	3.9	94	12.3	16.4	35.9	3.6	0.5	73	95	369.8	7	0.6	0.17	1.94	0.69	4.56	1	135	3.2	8	96	119	7.49	2.5	20	34	106	27		13.25	29.07	1.26	0	0	0	0	0
28652249	40	1	1	76.6			106	12	95	118	37.61	32.8	4.95	20	15.9	14.3	48.1	3.1	1.5	51	124	1754	29	0.8	0.26	9.35	0.45	4.61	2	141	4.7	7.1	112	207	7.38	1.4	13	38	94	23		15	27.8	1.3	1	13.5	0	0	0
24014040	40	1	1	80.4			108	17	99	63	36.28	6.7	2.73	180	9.3	18.8	28.6	2.4	24.2	136	249	514	3	0.6	0.25	1.25	2.63	7.83	1	137	4	8.1	104	102	7.45	6.3	20	30	474	21		17.8	43.1	1.6	0	0	0	0	1
24871070	40	1	2	117.6			125	25	100	70	36.28	30.6	6.11	83	14.1	18.4	44.2	3.2	0.8	364	1291	2217	147	7	2.19	45.94	1.34	5.75	2	161	4.2	9.3	119	588	7.3	4.3	32	27	246	14	1.15	13	22.1	1.2	1	84	1	4	1
28256212	39	1	1	150	191	41.12	90	16	97	79	39	25.7	3.94	121	11.8	13.9	34.7	3.5	1.9	313	758	1245	20	2.2	0.63	5.71	0.71	3.97	1	140	4.4	8.1	109	101	7.34	2.5	12	48	451	27	1.17	16.7	45	1.5	1	252.68	1	14	1
21782841	39	1	2	144.1	163	54.24	110	33	93	86	36.72	22.6	4.19	481	12.2	13.9	37.2	2.8	0.4	44	63	371	17	0.9	0.32	6.07	0.69	4.96	1	139	4.9	8.1	104	121	7.34	1.93	17					14	24.6	1.2	0	0	0	0	1
29634000	39	1	2	63	163	23.71	87	22	92	69	37.72	21.8	3.76	133	14.3	14.5	42.5	2.3	0.7	28	96	629	3	0.4	0.17	1.3	0.52	6.3	1	144	3.4	5.7	112	106	7.29	1.2	13	50	79	25	0.93	16	32.2	1.5	1	48.03	0	0	1
27781198	39	1	1	84.55	188	23.92	116	24	94	92	38.33	13.1	3.21	247	8.4	15.3	27.3	2.6	0.3	9	11	482.3	6	0.4	0.15	2.31	0.35	5.88	1	131	3.8	8.1	96	180	7.45	0.9	13	37	133	27	1.1	16.3	25.2	1.5	1	3.5	0	0	1
24132930	39	1	1	81.94			120	17	100	67	35.83	9.1	1.94	168	7.1	13.9	20.3	2.2	6.2	34	179	228	15	0.8	0.36	6.82	5.27	6.32	1	120	4.4	6.6	92	67	7.48	11.6	24	32	66	23	1.1	27.5	56.1	2.7	0	0	0	0	1
24707264	39	1	2	82.2			94	16	94	129	36.33	29.7	4.19	296	13.5	12.2	39.7	3.5	0.3	20	20	428	26	1.1	0.31	7.43	0.83	3.49	1	136	3.3	11.1	98	289	7.34	2.91	15					14.61	27.1	1.41	0	0	0	0	0
29790958	39	1	2	74.4	170	25.74	113	40	100	93	37.94	15.8	4.17	232	11.8	14.6	35.2	3.5	0.6	13	27	398	5	0.5	0.14	1.43	0.54	4.17	1	137	4.9	8.1	103	103	7.42	1.9	12	41	61	28	1.03	12	25.7	1.1	0	0	0	0	0
29654387	39	1	1	92	185	26.88	123	17	100	88	37.39	7.8	3.62	109	12.5	16.9	41.4	2.5	4.6	119	273	784	21	2.3	0.92	8.4	1.4	6.76	2	126	7.1	5.1	101	284	7.24	3.5	16	39	426	18	0.78	11.8	112.6	1.1	1	508.38	1	7	1
21453368	39	1	2	92	168	32.6	78	24	100	125	36.56	10.61	3.13	41	9.1	15.7	25.7	2.4	1.2	32	130	1587	24	0.9	0.38	10	0.54	6.54	2	141	4.8	7.4	112	84	7.04	1.3	16	70	111	20	0.97	18.9	33.9	1.7	1	682	1	5	1
24427190	38	1	2	120.5	165	44.26	88	18	97	115	36.83	21.3	4.56	200	11.6	18	39.5	3.2	2.5	3030	7620	2542	16	4.1	1.28	5	0.94	5.63	1	136	4.2	7.9	101	122	7.36	3	23	39	43	23	0.92	30.9	29.7	2.8	0	0	0	0	1
24048480	38	1	1	121.8			110	17	87	73	38.78	11.6	2.92	200	9.3	14.3	26.7	2.5	0.4	33	62	329	21	0.8	0.32	8.4	0.4	5.72	2	146	3.5	8.1	110	207	7.43	1	12	42	101	29	1.2	15.6	26.3	1.4	1	359.57	0	0	1
24384529	38	1	1	102.6			110	22	92	109	36.72	10.4	5.11	94	15.3	13.7	44.7	3.2	2.1	671	772	724.7	24	0.9	0.28	7.5	0.57	4.28	1	135	3.1	7.5	100	258	7.33	1.81	14					10.9	26.6	1	0	0	0	0	0
20132383	38	1	1	119.4	173	39.89	116	31	96	118	36.89	7.8	3.66	158	11.1	13.2	32.9	3.3	0.3	4	15	482.9	12	0.7	0.21	3.64	0.33	4	1	136	3.4	5.5	103	229	7.32	1.1	13				0.88	14.7	41	1.4	0	0	0	0	0
20478735	38	1	1	84.8	175	27.69	121	40	97	109	37.44	16.5	3.37	687	9.1	13.8	29.7	2.5	0.3	48	28	178	15	0.4	0.16	6	0.72	5.52	1	132	4.2	7.9	98	159	7.48	1.8	14	35	82	27	1.16	14.5	30.1	1.3	0	0	0	0	0
28939657	38	1	1	87.5	183	26.13	141	22	94	101	37.78	13.4	4.79	149	15.3	12	44.6	3	1.7	41	56	169	7	0.7	0.23	2.33	1.1	4	1	131	3.7	7.5	97	111	7.43	3.3	17				1.09	11.3	22.6	1	0	0	0	0	0
29460226	38	1	1	62			93	17	95	85	37.11	4.5	3.82	81	12	15.3	33.4	3.8	0.4	138	148	336	8	0.6	0.16	2.11	0.43	4.03	1	138	3.1	7.1	98	105	7.42	1.63	16					12.5	25.8	1.1	0	0	0	0	0
24567058	38	1	1	59.5	168	21.08	117	22	99	130	36.44	13.7	3.8	157	12.1	12.8	37.7	3.7	0.8	47	46	189	23	1.3	0.35	6.22	0.54	3.46	1	135	9.4	8.9	101	290	7.14	2	25	33	27	12		12.9	44.1	1.2	0	0	0	0	0
29468459	38	1	1	125			101	16	100	92	37.17	20.9	4.56	212	14.8	12.3	43.4	3.3	0.8	2060	1966	321	33	4.2	1.27	10	2.21	3.73	2	138	5.4	7.5	104	178	7.26	7.3	21	39	250	18	1.07	17.1	40.9	1.5	1	54.27	0	0	1
23528496	37	1	1	165.95			122	33	90	67	37	15	4.09	139	13.9	15.4	40.9	2.1	4.1	122	271	1389	20	3.6	1.71	9.52	1.81	7.33	2	131	4.9	7.2	100	188	7.23	3.8	20	44	38	19	1.01	14.6	150	1.3	0	0	0	0	1
28726209	37	1	1	104.4	185	30.5	150	36	95	83	37.06	4.6	5.15	241	16.9	13.8	49.5	3	1.2	85.8	54	542	12	0.9	0.3	4	1.83	4.6	1	134	5.2	7.1	107	165	7.32	5.5	12	34	76	18	0.89	16.8	35.7	1.6	1	190.68	1	7	1
26985952	37	1	2	32	142	15.87	90	16	100	60	35.83	27.9	2.95	377	9	13.6	27.6	2	0.4	4	17	234	7	0.5	0.25	3.5	0.3	6.8	1	136	4.2	6.4	106	95	7.31	0.6	15	35	45	18		14.4	41.5	1.2	0	0	0	0	1
28513987	37	1	1	102.05	171	34.9	147	26	90	109	37.44	26.7	4.42	282	13.3	12.9	40	3.8	2.5	549	1009	1300	11	0.7	0.18	2.89	1.03	3.39	1	139	4.5	7.3	104	252	7.37	3.9	15	33	102	20	1.07	14.2	26.6	1.2	1	285	0	0	1
22472874	37	1	2	69.7			87	20	97	80	37.06	19.6	4.78	350	14.2	13.6	42.2	2.9	0.4	7	17	250.8	6	0.4	0.14	2.07	0.45	4.69	1	138	3.4	6.8	103	136	7.37	1.3	16	36	58	26	0.8	14.2	30.6	1.2	0	0	0	0	1
28540888	37	1	1	149	178	47.03	133	30	94	89	36.56	16.7	5.17	187	16.4	13.4	47.7	3.1	0.8	20	30	437	30	1.4	0.45	9.68	0.68	4.32	2	139	4.4	6.5	102	93	7.35	2.1	23	44	40	25	1.02	15.9	34	1.5	0	0	0	0	0
20520808	36	1	1	106.8	173	35.68	120	20	96	97	36.67	15.9	4.91	231	15.1	14.3	44.1	3.1	5	326	128	741	23	1.6	0.52	7.42	0.58	4.61	1	137	4.9	7.2	105	255	7.31	1.8	14	49	76	26	0.99	16.5	32.2	1.5	1	165	0	0	1
23343052	36	1	1	68.7	173	22.95	109	13	100	76	38.28	4.6	3.02	41	10.5	12.9	29.6	2.6	0.8	87	112	417	55	4.3	1.65	21.15	0.42	4.96	2	145	4	7	112	146	7.38	1.1	19	31	111	19	0.99	12.7	25	1.1	0	0	0	0	1
23571759	36	1	1	94	170	32.53	72	15	100	124	36.39	16.5	5.18	246	15.3	13.3	46.7	3.3	0.8	215	218	656	21	1.3	0.39	6.36	1.52	4.03	1	140	3.9	8.7	107	190	7.15	5	25	49	97	18	0.82	11.8	27.3	1.1	1	336.75	0	0	1
24438854	36	1	2	52.7			79	12	100	102	36.39	7.5	4.25	88	13.9	14.8	40.6	3.5	0.8	26	21	335.4	2	0.4	0.11	0.57	0.31	4.23	1	128	2.8	7.5	86	145	7.42	1.1	23	34	225	23	0.95	11.2	48.3	1	0	0	0	0	1
20349770	36	1	2	74.7	165	27.44	80	16	98	99	36.72	1.2	3.84	57	12.9	11.3	36.5	3.5	7.6	76	194	194	6	0.6	0.17	1.71	0.71	3.23	1	140	3.5	8.7	100	110	7.34	2.5	18	47	50	26		11.6	24.1	1.1	0	0	0	0	0
20189571	36	1	1	120.4	185	35.18	105	21	97	107	36.67	17.1	5.77	303	16.7	14	46.4	4.1	0.7	30	45	713	8	0.8	0.2	1.95	0.32	3.41	1	139	5.9	9	106	245	7.3	1.3	16	35	78	18	1.22	11.8	27.2	1.1	0	0	0	0	0
20866220	35	1	1	93.2	165	34.23	114	17	97	88	37.5	14	3.72	159	12.3	12.8	37.4	2	1.5	46	87	380	22	1.5	0.75	11	0.55	6.4	2	139	3.5	5.5	108	167	7.37	1.1	14	32	41	19	0.86	13.8	40.5	1.3	1	20	0	0	1
24545031	35	1	1	88.7	168	31.43	89	24	100	74	37.67	15.2	3.3	148	10.1	14.4	31	2.4	1.9	40	36	478	6	0.7	0.29	2.5	0.54	6	1	135	4.1	7.8	97	108	7.41	1.3	13	42	79	28		13.2	46.3	1.2	1	67	0	0	1
26137090	35	1	1	96.3	170	33.32	147	33	97	130	37.72	17.5	6.26	360	17.8	13.1	53.1	2.7	0.9	36	45	427	13	1.1	0.41	4.81	2.59	4.85	1	134	4	7.1	100	193	7.34	7	25	26	110	15	1	13.8	30.9	1.3	0	0	0	0	1
27413047	35	1	1	105.55	178	33.31	125	23	100	116	38.17	14.2	3.37	356	11.3	14.2	35.6	2.9	0.2	45	36	392	13	0.7	0.24	4.48	0.41	4.9	1	138	4.1	8.5	99	121	7.44	1.2	13	45	131	32	1.11	13.3	36.1	1.2	0	0	0	0	1
23111645	35	1	2	99	173	33.08	134	22	95	124	37.11	18.5	4.36	369	12.2	13.5	36	2.8	0.7	26	28	400	13	0.6	0.21	4.64	0.39	4.82	1	134	4.5	8.5	104	134	7.38	1.1	10	37	72	25	1.12	13.5	28.8	1.2	0	0	0	0	1
21710197	35	1	1	82.9			117	20	100	65	39.28	12	3.38	239	9.6	15.5	30.6	3.1	1.5	92	134	481.1	13	1	0.32	4.19	0.45	5	1	140	3.6	8.4	104	163	7.42	1.4	12	36	89	24	1.14	14	28	1.3	0	0	0	0	0
25691325	34	1	1	119.1	180	36.76	119	17	97	81	38.39	12.8	3.97	187	9.6	18.7	29.9	2.4	1.8	10	22	312	13	1.4	0.58	5.42	0.25	7.79	1	138	3.6	8.2	105	232	7.27	0.6	13	59	90	28	1.27	12.9	26.9	1.2	1	264.5	0	0	1
27646159	34	1	2	70			121	23	100	87	37.5	16.1	4.08	195	11.8	12.1	36.9	3.1	1.4	311	429	264	9	0.6	0.19	2.9	0.52	3.9	1	137	3.5	8.8	102	101	7.43	1.6	12	36	173	25	1.18	12.7	30.4	1.2	1	157.33	0	0	1
26093198	34	1	2	63.7	157	25.84	90	20	100	100	38.56	7.6	2.57	256	8.5	13.4	25.6	2.7	0.3	47	53	360	20	1	0.37	7.41	0.22	4.96	1	146	3.6	8.9	110	92	7.42	0.6	10	46	91	31	1.2	9.2	38.6	0.9	1	41	0	0	0
25498867	34	1	1	78.2			114	30	97	96	37.06	8.8	3.82	135	13	12.6	38.2	3	2.8	48	169	1801	32	1.6	0.53	10.67	0.47	4.2	2	145	3.8	6	112	144	7.48	1.4	18	29	58	22	1.1	13	31.3	1.1	0	0	0	0	0
20278008	33	1	1	64.6	160	25.23	81	22	100	103	36.33	17.1	3.42	113	12.2	14.2	36.6	3.7	0.2	196	1137	3480	37	4.1	1.11	10	0.3	3.84	2	151	3.7	6.4	118	96	7.25	1.1	21	38	195	17	0.97	15.3	29	1.4	0	0	0	0	1
22915206	33	1	1	96	180	29.63	148	21	96	104	37.11	12.2	4.38	197	15.4	13.1	45.4	2.9	0.7	44	58	325	10	1.5	0.52	3.45	0.52	4.52	1	130	4.8	7.9	99	124	7.33	1.5	17	36	118	20		12.5	33.9	1.2	0	0	0	0	1
21239987	33	1	2	112.8	170	39.03	154	37	100	89	39.06	14.9	3.76	422	10.5	15.1	32.6	2.4	0.2	13	78	858	20	1	0.42	8.33	0.42	6.29	2	141	3.8	4.1	113	138	7.25	1	16	41	124	19	0.71	13.6	28.4	1.3	1	189	0	0	1
27612353	33	1	2	68			94	22	97	74	36	11.7	3.42	172	7.8	21.8	22.7	3.5	2.74	126.4	571.9	515.9	148	8.2	2.34	42.29	0.56	6.23	2	136	2.9	5.6	105	88	7.03	1.96	25	25	81	7		13.5	25.4	1.2	0	0	0	0	0
21893157	33	1	1	94.4	178	29.79	102	24	99	88	36.94	9.1	2.04	309	7.3	16.9	21.5	2.2	7.7	19	46	717	13	0.7	0.32	5.91	0.45	7.68	1	149	3.3	5.5	115	101	7.47	1	11	39	33	29	0.84	14.1	33.1	1.3	0	0	0	0	0
27693546	32	1	1	83.35	173	27.85	106	30	99	69	37	19.6	2.43	375	8	20.2	25.6	3.6	5.4	32	133	308	94	4.3	1.19	26.11	0.64	5.61	2	139	4.1	8.7	102	123	7.33	2.3	23	32	144	18	1.07	14.1	31.4	1.3	1	98.87	0	0	1
27564165	32	1	1	120.7			113	17	96	115	37	9	3.24	280	10.5	13.6	30.8	3.4	0.2	144	100	240	10	0.1	0.03	2.94	0.88	4	1	136	3.9	7.4	104	216	7.32	3	13	48	48	26	1.02	11.3	35	1	0	0	0	0	1
29315417	32	1	1	107.1	178	33.8	99	30	96	118	38.22	12	3.64	172	12.5	13.2	35.3	3.1	3.9	113	210	1522	17	0.8	0.26	5.48	0.52	4.26	1	131	4	6.4	96	223	7.35	1.6	14				0.93	13.2	23	1.1	0	0	0	0	0
20762302	32	1	1	133			126	21	94	110	38.39	13.3	4.19	161	12.9	14	39.7	3	0.7	26	51	530	11	1.1	0.37	3.67	0.3	4.67	1	138	4.3	6.8	105	111	7.37	0.9	15	45	82	27	1.03	15.1	27.3	1.3	0	0	0	0	0
26828950	32	1	2	56.7	155	23.6	108	18	98	100	36.56	19.3	3.79	106	12.3	12.6	34.3	3.9	5.3	2767	4714	2890	7	0.7	0.18	1.79	1.15	3.23	1	138	4	8	104	108	7.49	4.5	13	35	69	27	1.12	50.4	58.9	5.8	1	28.22	0	0	0
25680139	31	1	1	141	175	46.04	103	20	94	73	36.44	2.5	4.78	314	14.1	12.6	44.2	2.9	0.7	37	44	290	15	1.1	0.38	5.17	0.93	4.34	1	135	3.6	7.7	103	150	7.16	2.7	16	61	76	23	1.12	12.7	27.9	1.2	1	82	0	0	1
20922898	31	1	2	64.65			109	27	96	82	36.72	8.3	3.65	345	11.3	18.2	33.6	3.6	0.3	11	28	461	15	1.1	0.31	4.17	0.44	5.06	1	143	4.3	5	114	137	7.23	1.6	12	40	45	20	0.9	11.9	30.1	1.1	0	0	0	0	1
24020934	31	1	1	76.15	185	22.25	98	17	95	95	37.5	8.3	3.68	102	12.2	14.7	37.7	3.8	1.7	69	283	296	5	0.5	0.13	1.32	0.5	3.87	1	128	3.4	8.3	91	85	7.34	1.89	18					12.9	38.8	1.2	0	0	0	0	0
22279045	31	1	1	99	178	31.25	83	13	97	71	37.56	13.8	2.84	431	9.5	13.2	28.1	2.6	1	25	35	486	10	0.5	0.19	3.85	0.63	5.08	1	137	4	7.5	103	122	7.45	1.64	9	36	49	26	1.11	17.2	24.8	1.6	1	0.57	0	0	0
29091745	30	1	2	90.2			113	26	90	128	37.17	9.5	4.19	101	13.4	14.9	41.1	2.6	0.3	45	53	994	50	7.4	2.85	19.23	0.19	5.73	2	127	5.3	9	99	58	7.18	0.5	18	37	43	15	1.38	14.7	30.3	1.4	0	0	0	0	1
24223699	30	1	2	69	173	23.05	87	20	98	62	36.44	13.9	3.12	124	8.2	19	27.7	3.3	0.6	13	26	276	44	1.7	0.52	13.33	0.94	5.76	2	161	2.3	7.6	120	1027	7.18	3.1	27	44	100	17	1.21	13.8	25.6	1.3	1	277.08	0	0	1
26957960	30	1	1	81.55			121	15	100	107	37.72	26.2	3.96	430	11.6	14.5	35	1.8	0.5	91	135	285	7	0.5	0.28	3.89	0.78	8.06	1	135	4.3	8	98	134	7.41	1.4	13	38	176	25	1.01	16.6	28.3	1.5	0	0	0	0	1
20869407	30	1	1	73.7	165	27.07	115	23	93	100	37.11	12.3	3.63	177	9.8	17.1	30.9	3.5	2	20	26	169	9	0.7	0.2	2.57	0.51	4.89	1	136	4.3	7.6	99	103	7.44	1.8	13	40	58	28	1.04	14.9	20.2	1.4	0	0	0	0	1
20912504	30	1	2	49.9			64	18	99	74	36.72	8.3	3.94	278	10.2	15.5	31.6	2.9	2.2	35	31	157	3	0.3	0.1	1.03	0.8	5.34	1	137	3.6	8	111	85	7.36	2.33	13					14.8	40.3	1.3	0	0	0	0	0
20527559	30	1	2	57.9			104	19	95	89	36.83	10.4	2.76	130	9	14.8	27.8	3.1	1.3	56	200	346	5	0.6	0.19	1.61	0.61	4.77	1	142	4.3	7.2	108	147	7.47	1.9	30				1.14	13.2	27.3	1.2	0	0	0	0	0
27903685	29	1	2	101.2			114	17	98	93	37.17	2.9	2.81	54	7.6	16.1	23.5	2.9	3.2	284	343	496	5	0.3	0.1	1.72	0.28	5.55	1	133	5.6	7.8	107	98	7.39	0.8	11	40	41	25		10.6	31.7	1	0	0	0	0	1
26537833	29	1	1	56	185	16.36	80	19	98	79	36.83	16	2.17	116	6.5	15.2	19.5	2	2.3	31	39	144	6	0.5	0.25	3	0.45	7.6	1	138	4	7.4	107	139	7.5	0.9	8	32	39	26		14.3	28.8	1.3	1	11.88	0	0	0
27586407	29	1	1	87.8	180	27.1	100	21	90	82	36.83	9.3	3.02	252	9.4	14	28.7	2.6	0.8	50	52	331	12	0.6	0.23	4.62	1.38	5.38	1	135	4.1	7.6	100	275	7.48	3.6	16	34	37	26	1.1	16.1	34.9	1.5	0	0	0	0	0
29229417	29	1	2	101.1			129	44	96	89	36.67	18.1	3.5	185	10.6	14.6	32.3	2.5	0.4	41	32	996	6	0.4	0.16	2.4	0.36	5.84	1	136	3.8	6.8	98	136	7.41	0.9	15	46	40	30	1.02	13.7	25.2	1.3	0	0	0	0	0
29423991	28	1	1	111.5	173	37.25	116	23	96	128	36.44	15.8	5.17	206	17.2	13.5	48.8	3.7	2.2	106	91	428	11	0.7	0.19	2.97	1.51	3.65	1	138	4.3	7.9	102	168	7.36	5.6	25	39	80	23	1.06	11.5	25.3	1.1	1	380.1	1	17	1
28174033	28	1	1	79.1	175	25.83	120	35	95	101	37.67	21.3	3.35	419	10.3	16	31.4	2.4	1.2	21	33	658	12	0.6	0.25	5	0.29	6.67	1	140	4.4	7.9	103	141	7.48	0.7	16	35	122	27	1.02	14.5	28.7	1.3	1	206.07	0	0	1
28766312	28	1	1	126.7	173	42.33	99	45	95	101	38.11	15.8	4.22	108	12.9	13.7	38.6	2.7	12.4	233	109	806	11	0.7	0.26	4.07	1.59	5.07	1	133	3.2	7.9	99	110	7.45	4.3	14	23	55	16	1.12	19	25.8	1.7	0	0	0	0	0
26697866	28	1	1	72.9			93	37	97	105	36.44	9.6	2.94	517	8.9	15.9	28.2	4.7	0.9	42	24	179	47	1	0.21	10	0.55	3.38	2	146	4.1	10.8	109	164	7.39	2.6	20					18	31.5	1.6	0	0	0	0	0
28998599	28	1	1	70.4	178	22.22	155	41	96	113	37	8.7	3.64	62	12.2	12.9	35.5	3.9	1.2	14	57	741	4	0.5	0.13	1.03	0.28	3.31	1	132	3.4	8.6	93	127	7.48	1.1	16	36	67	28	1.01	12.7	28.2	1.2	0	0	0	0	0
26299138	27	1	1	112.4	170	38.89	137	32	93	84	37.72	19	3.46	173	10.8	15.3	31.4	2.7	15.6	202	954	616	12	0.8	0.3	4.44	1.81	5.67	1	124	4.1	6	95	66	7.32	4.9	19	27	84	15	0.84	19	60.7	1.8	1	834.95	1	25	1
28038797	27	1	1	74.63	150	33.17	102	22	97	119	37.61	8.9	3.21	167	9.7	12.6	32.2	3.1	0.8	91	50	359	16	0.5	0.16	5.16	0.55	4.06	1	139	3.6	8.4	96	94	7.58	1.7	15	39	174	38	1.25	14.8	30.7	1.4	1	213	0	0	1
22753750	27	1	2	55.3	152	23.94	93	22	100	99	36.72	10.1	3.15	209	10.4	13.2	29.4	2.9	3	4520	3783	1329	18	1.7	0.59	6.21	0.72	4.55	1	139	3.6	7.9	109	93	7.38	2.1	15	32	166	20	0.91	34.3	37.7	3.4	0	0	0	0	1
28100246	27	1	2	67.8	155	28.22	159	21	100	94	39.89	19.6	3.16	610	8.5	15.8	24.7	2.7	0.3	31	34	360	8	0.5	0.19	2.96	0.33	5.85	1	133	4.4	7.8	101	97	7.54	0.9	17	20	108	18	1.02	16.9	32.8	1.5	0	0	0	0	0
22963338	26	1	2	69	165	25.34	133	23	98	105	38.67	7.3	2.83	63	9.6	14.5	29.1	3.1	5.4	239	1238	1089	23	2.6	0.84	7.42	0.84	4.68	1	135	3.1	7.3	102	145	7.29	2.6	21	33	41	17	1.08	12.6	26.5	1.2	1	144.88	1	2	1
20079585	26	1	2	74.9	155	31.18	139	29	97	67	36.72	12.9	2.81	210	11	14.4	31.2	2.7	6	1135	8252	5493	24	3.4	1.26	8.89	0.96	5.33	2	131	5.6	7.9	103	81	7.25	2.6	19	35	173	16	0.91	27	47.7	2.7	1	829.98	1	41	1
26565321	26	1	1	182.75			96	24	96	107	36.61	4.1	4.51	177	8.7	14.5	28.1	3.5	0.9	62	313	953	12	1.1	0.31	3.43	0.74	4.14	1	140	4.2	9.4	103	126	7.53	2.6	15	28	194	24		16	32.9	1.5	0	0	0	0	1
20773333	26	1	1	87.7	173	29.3	132	36	95	98	37.39	23.7	3.56	230	10.6	13.1	31.9	3.2	0.6	13	14	228	11	0.8	0.25	3.44	0.38	4.09	1	136	3.6	7.7	102	97	7.4	1.2	15	42	23	27	1.08	15	55.2	1.4	0	0	0	0	0
23730659	26	1	1	74.9	173	25.03	124	35	94	90	38.89	20.5	2.99	566	8.5	12.9	26.4	2.1	0.5	14	34	339	9	0.5	0.24	4.29	0.54	6.14	1	135	3.4	7.1	100	101	7.49	1.14	12				0.93	18.7	29.8	1.7	0	0	0	0	0
25383632	25	1	1	118	185	34.48	86	18	100	88	37.78	9.6	4.34	164	12.7	11.7	38	3.6	2.1	95	90	223	11	1	0.28	3.06	0.39	3.25	1	138	4	8.9	98	126	7.38	1.4	17	51	48	31		13.4	27	1.2	1	4	0	0	1
28141886	25	1	1	73.4	178	23.17	115	18	94	96	36.33	11	4.33	159	14	14.9	41.9	3.2	2	86	61	332	7	0.4	0.13	2.19	0.25	4.66	1	140	4.3	8.8	103	77	7.38	0.8	15	49	74	30	1.26	31.7	45.4	3.1	1	1.43	0	0	0
27012502	24	1	2	62.4	165	22.92	93	20	97	79	36.11	11.2	3.49	137	11.4	12.6	30.4	3	12.6	7990	5434	1855	69	9.2	3.07	23	0.9	4.2	2	140	4.7	5.2	93	96	7.43	2.7	33	33	103	23	0.55	68.7	37.6	6.9	1	54	1	7	1
28442853	24	1	1	105.8	183	31.59	79	15	98	96	36.78	8.8	5.1	226	15.3	13.2	46.1	3.1	0.4	33	72	503	4	0.7	0.23	1.29	0.35	4.26	1	143	5.1	8.6	104	90	7.5	1.1	15	35	41	28	1.14	18	28.6	1.7	1	196.35	0	0	1
22220087	24	1	1	134.9			57	28	96	116	37.22	15.7	5.41	247	16.1	12.5	45.9	4.3	4.6	546	593	791	6	0.7	0.16	1.4	0.58	2.91	1	134	4.2	9.4	98	151	7.39	2.5	14	43	53	27	1.09	13.2	27.6	1.2	0	0	0	0	1
23240426	24	1	2	71.13			132	21	95	91	37.83	11.6	2.84	45	9.3	12.6	27.3	2.6	1.8	14	35	334	6	0.3	0.12	2.31	0.19	4.85	1	130	3.5	7.4	98	101	7.38	0.5	8	55	37	34	1.12	14	31.1	1.3	1	48	0	0	0
25801255	23	1	1	83.3	183	24.87	105	24	100	94	37.67	14.8	3.94	153	13.5	13.9	39	2.9	1.2	180	765	401	4	0.8	0.28	1.38	1.48	4.79	1	143	7.1	7	113	117	7.23	4.3	11	52	31	23	1.08	10.9	23.6	1	0	0	0	0	1
24214772	23	1	1	101			136	26	92	87	37.67	18.1	4.92	249	15.7	14.6	43	3	0.4	24	15	279	11	0.9	0.3	3.67	0.83	4.87	1	137	4.4	6.4	109	117	7.29	2.5	11	46	37	23	1.01	13.2	26.7	1.2	0	0	0	0	0
20573862	22	1	2	77			111	28	99	98	37.11	5.9	2.93	250	8.9	17.9	27.2	2.4	4.3	439	111	228	15	0.5	0.21	6.25	0.42	7.46	1	146	3.9	7.1	123	115	7.43	1	9	26	180	18	1.16	17.1	28.8	1.5	1	13	0	0	0
26302361	21	1	2	80.1	163	30.15	80	15	93	70	36.56	11	3.92	334	12.4	13.4	35.6	3.9	0.64	37	32	307	12	0.9	0.23	3.08	0.28	3.44	1	142	4.5	8.5	109	113	7.21	1.1	25	34	52	14		12.92	29.28	1.23	0	0	0	0	0
22174433	19	1	1	62.2	168	22.04	85	25	100	83	37	15.1	4.63	177	15.2	12.8	41.9	4.1	1.9	11630	12825	11150	12	1.2	0.29	2.93	0.37	3.12	1	141	4.1	9.4	110	87	7.48	1.5	18	21	115	16	1.17	46	37.1	4.1	0	0	0	0	1
[truncated: 44 more columns]
